# Supplementary material for: Salivary gland proteome analysis of developing adult female Haemaphysalis longicornis ticks: molecular motor and TCA cycle-related proteins play an important role throughout development
Source: Parasit Vectors. 2019 Dec 30;12:613. doi: 10.1186/s13071-019-3864-2 (PMC6937756; doi:10.1186/s13071-019-3864-2)
Supplement: Supplementary file 4 — Additional file 4: Table S4. Statistics for protein quantification information of identified proteins shared among all three biological replicates. [file 13071_2019_3864_MOESM4_ESM.xlsx]

## Sheet: Table S4
Additional file 4: Table S4. Statistics for protein quantification information of identified proteins shared among all three biological replicates.
Description	Abundance Ratio: (115, Sample) / (114, Control)	Abundance Ratio: (115, Sample) / (114, Control)	Abundance Ratio: (115, Sample) / (114, Control)	Average Abundance Ratio: (115, Sample) / (114, Control)	Abundance Ratio: (116, Sample) / (114, Control)	Abundance Ratio: (116, Sample) / (114, Control)	Abundance Ratio: (116, Sample) / (114, Control)	Average Abundance Ratio: (116, Sample) / (114, Control)	Abundance Ratio: (117, Sample) / (114, Control)	Abundance Ratio: (117, Sample) / (114, Control)	Abundance Ratio: (117, Sample) / (114, Control)	Average Abundance Ratio: (117, Sample) / (114, Control)
RecName: Full=Elongation factor 1-beta; Short=EF-1-beta	0.304	0.275	0.354	0.311	0.312	0.279	0.352	0.314333	0.248	0.222	0.275	0.248333
C subunit of V-ATPase, partial	2.224	2.383	2.76	2.45567	2.268	2.35	2.802	2.47333	2.606	2.69	2.715	2.67033
hypothetical protein	2.16	2.032	2.562	2.25133	1.869	1.809	2.264	1.98067	1.797	1.74	2.216	1.91767
esterase	1.015	0.945	0.734	0.898	1.095	0.972	0.779	0.948667	1.044	1.161	0.94	1.04833
RecName: Full=ATP-dependent DNA helicase 2 subunit 1; AltName: Full=ATP-dependent DNA helicase II 70 kDa subunit; AltName: Full=ATP-dependent DNA helicase II subunit Ku70; AltName: Full=Ku autoantigen protein p70 homolog	1.013	0.91	1.061	0.994667	1.078	0.946	1.122	1.04867	1.18	1.047	1.191	1.13933
peroxiredoxin	1.208	1.226	1.144	1.19267	1.123	1.13	1.067	1.10667	1.083	1.132	1.073	1.096
9.8 kDa basic protein	1.51	1.15	1.359	1.33967	1.418	1.103	1.293	1.27133	1.418	1.104	1.314	1.27867
CG3621, isoform A	0.403	0.398	0.453	0.418	0.492	0.463	0.549	0.501333	0.353	0.358	0.42	0.377
26S proteasome regulatory subunit	1.515	1.509	1.86	1.628	1.423	1.445	1.722	1.53	1.658	1.726	1.971	1.785
40S ribosomal protein S5	0.999	1.021	0.945	0.988333	1.011	0.983	0.939	0.977667	0.655	0.71	0.686	0.683667
40S ribosomal protein S11	1.206	1.041	1.075	1.10733	1.155	1.045	1.078	1.09267	0.75	0.745	0.744	0.746333
40S ribosomal protein S12	0.515	0.556	0.501	0.524	0.447	0.515	0.443	0.468333	0.227	0.336	0.238	0.267
rab11-2	2.103	1.875	2.015	1.99767	2.211	1.964	1.962	2.04567	2.331	2.038	2.181	2.18333
actin	1.205	1.152	1.264	1.207	1.26	1.141	1.325	1.242	1.56	1.335	1.629	1.508
ferritin	0.85	0.932	0.863	0.881667	0.867	0.925	0.918	0.903333	2.471	3.234	2.982	2.89567
glutathione S-transferase	0.799	0.799	0.77	0.789333	0.821	0.785	0.747	0.784333	0.778	0.709	0.744	0.743667
block of proliferation protein	1.062	1.134	1.271	1.15567	1.038	1.201	1.213	1.15067	0.795	1.085	1.003	0.961
legumain-like protease precursor	1.557	1.453	1.279	1.42967	1.867	1.701	1.873	1.81367	8.679	7.311	8.34	8.11
vacuolar sorting protein VPS24	1.015	1.041	1.218	1.09133	0.982	0.973	1.215	1.05667	0.978	0.892	1.14	1.00333
myosin regulatory light chain	2.312	1.902	2.016	2.07667	2.19	1.898	1.871	1.98633	3.455	2.775	2.865	3.03167
ribosomal protein L30	1.068	1.006	1.117	1.06367	0.951	0.986	1.039	0.992	0.723	0.832	0.79	0.781667
60S ribosomal protein L7A	0.848	0.748	0.838	0.811333	0.778	0.717	0.78	0.758333	0.639	0.495	0.558	0.564
RecName: Full=40S ribosomal protein S23	0.867	0.834	0.819	0.84	1.252	1.023	0.911	1.062	0.802	0.613	0.508	0.641
putative secreted salivary gland peptide	2.17	1.937	2.867	2.32467	2.275	1.973	3.053	2.43367	1.232	1.158	1.615	1.335
Hq05	0.483	0.652	0.564	0.566333	0.802	1.027	0.899	0.909333	0.314	0.324	0.338	0.325333
At-cadherin	1.528	1.105	1.331	1.32133	1.713	1.198	1.421	1.444	2.152	1.542	1.719	1.80433
yolk cathepsin	0.579	0.625	0.614	0.606	0.649	0.568	0.674	0.630333	4.999	3.544	4.59	4.37767
ribosomal protein L23	0.383	0.345	0.347	0.358333	0.593	0.503	0.501	0.532333	0.226	0.189	0.188	0.201
putative salivary secreted protein	1.063	1.038	1.034	1.045	1.216	1.139	1.122	1.159	2.593	2.469	2.352	2.47133
succinate dehydrogenase Ip subunit	2.102	2.019	1.417	1.846	1.752	1.748	1.152	1.55067	1.528	1.562	0.98	1.35667
ribosomal protein L37A	1.461	1.541	1.15	1.384	1.293	1.435	1.078	1.26867	0.576	0.785	0.604	0.655
superoxide dismutase Cu-Zn	0.689	0.564	0.675	0.642667	1.006	0.889	1.01	0.968333	0.854	0.758	0.853	0.821667
unknown	1.868	1.345	2.048	1.75367	1.444	1.076	1.562	1.36067	1.654	1.259	1.859	1.59067
ATP synthase D chain	1.158	1.217	1.326	1.23367	1.09	1.184	1.274	1.18267	1.199	1.341	1.448	1.32933
FUN14 family protein	2.472	2.735	2.8	2.669	1.785	1.919	2.064	1.92267	1.839	2.016	2.196	2.017
SCF ubiquitin ligase complex	0.92	1.293	1.118	1.11033	1.04	1.115	0.983	1.046	0.916	1.037	0.87	0.941
ribosomal protein S16	0.754	0.853	0.837	0.814667	0.672	0.77	0.764	0.735333	0.426	0.557	0.476	0.486333
ribosomal protein L18a	1.231	1.255	1.483	1.323	1.332	1.29	1.486	1.36933	0.93	0.961	1.131	1.00733
putative ATP synthase-like protein	2.792	2.149	2.785	2.57533	2.596	2.014	2.581	2.397	2.728	2.087	2.676	2.497
ATP synthase H+ transporting, mitochondrial F1 complex, delta subunit precursor	0.946	0.86	1.088	0.964667	0.931	0.802	1.013	0.915333	0.946	0.804	1.081	0.943667
cytochrome c oxidase polypeptide IV	2.298	2.688	2.751	2.579	2.454	2.85	2.858	2.72067	2.408	2.967	3.087	2.82067
ribosomal protein S15Aa	0.889	0.821	0.901	0.870333	0.929	0.86	0.947	0.912	0.716	0.674	0.764	0.718
ubiquitin/ribosomal protein S27a fusion protein	1.864	1.773	1.192	1.60967	1.69	1.568	1.136	1.46467	2.784	2.465	1.69	2.313
cytochrome c oxidase polypeptide Vb	0.797	0.792	0.83	0.806333	0.873	0.874	0.937	0.894667	0.678	0.677	0.734	0.696333
60S ribosomal protein L37	0.243	0.246	0.254	0.247667	0.311	0.322	0.329	0.320667	0.129	0.127	0.126	0.127333
tetratricopeptide repeat protein	1.883	1.686	2.096	1.88833	1.904	1.79	2.088	1.92733	1.646	1.542	1.997	1.72833
40S ribosomal protein S27	1.439	1.271	1.247	1.319	1.375	1.215	1.172	1.254	0.639	0.576	0.558	0.591
ribosomal protein L35a	0.808	0.733	0.685	0.742	0.872	0.757	0.705	0.778	0.627	0.61	0.579	0.605333
60S ribosomal protein L23	0.797	0.894	0.881	0.857333	0.81	0.925	0.913	0.882667	0.362	0.458	0.397	0.405667
40S ribosomal protein S13	1.378	1.48	1.278	1.37867	1.383	1.62	1.394	1.46567	0.906	1.106	0.977	0.996333
60S ribosomal protein L14	1.161	1.105	1.224	1.16333	1.149	1.098	1.196	1.14767	0.928	0.884	0.978	0.93
signal sequence receptor delta	0.861	0.926	0.934	0.907	0.543	0.631	0.65	0.608	0.353	0.384	0.396	0.377667
F1F0-type ATP synthase subunit g	2.491	2.232	2.713	2.47867	1.891	1.753	2.173	1.939	2.062	1.88	2.388	2.11
thioredoxin domain containing protein	0.477	0.503	0.571	0.517	0.482	0.507	0.578	0.522333	0.394	0.422	0.481	0.432333
cytochrome C	1.233	1.215	1.081	1.17633	3.009	2.798	2.457	2.75467	1.592	1.574	1.359	1.50833
cAMP-dependent protein kinase catalytic subunit	2.131	2.339	2.427	2.299	2.045	2.211	2.253	2.16967	2.317	2.489	2.591	2.46567
RecName: Full=60S ribosomal protein L36	0.296	0.33	0.381	0.335667	0.394	0.495	0.542	0.477	0.224	0.256	0.285	0.255
RecName: Full=40S ribosomal protein S3a	0.801	0.782	0.759	0.780667	0.804	0.8	0.774	0.792667	0.433	0.451	0.407	0.430333
RecName: Full=60S ribosomal protein L17	0.592	0.654	0.686	0.644	0.621	0.669	0.774	0.688	0.386	0.425	0.532	0.447667
RecName: Full=40S ribosomal protein S21	0.197	0.182	0.239	0.206	0.197	0.197	0.237	0.210333	0.119	0.142	0.158	0.139667
RecName: Full=40S ribosomal protein S4	0.937	1.018	0.898	0.951	1.007	1.067	0.935	1.003	0.783	0.851	0.766	0.8
hemelipoglycoprotein precursor	0.924	0.989	0.916	0.943	0.81	0.845	0.817	0.824	1.615	1.689	1.934	1.746
26S protease regulatory subunit 7	2.714	2.083	2.547	2.448	2.607	1.949	2.409	2.32167	2.915	2.146	2.643	2.568
caspase-2	2.589	2.124	1.909	2.20733	2.659	2.07	2.05	2.25967	1.051	1.151	1.028	1.07667
elongation factor-1 gamma	1.523	1.79	1.634	1.649	1.491	1.778	1.64	1.63633	1.22	1.523	1.448	1.397
leucine aminopeptidase	1.321	1.162	1.527	1.33667	1.213	1.112	1.461	1.262	1.322	1.271	1.629	1.40733
Longipain	1.964	1.658	2.314	1.97867	1.882	1.578	2.131	1.86367	3.309	3.072	4.232	3.53767
phosphoenolpyruvate carboxykinase	1.637	1.217	1.517	1.457	1.646	1.249	1.496	1.46367	1.703	1.253	1.558	1.50467
protein disulfide isomerase-2	1.854	1.951	1.904	1.903	1.941	2.018	1.953	1.97067	1.168	1.256	1.212	1.212
protein disulfide isomerase-1	1.757	1.532	1.71	1.66633	1.716	1.527	1.659	1.634	1.096	1.034	1.092	1.074
protein disulfide isomerase-3	2.421	2.307	2.525	2.41767	2.493	2.409	2.66	2.52067	1.357	1.344	1.419	1.37333
40S ribosomal protein S28	0.208	0.227	0.222	0.219	0.334	0.344	0.359	0.345667	0.112	0.131	0.121	0.121333
60S ribosomal protein L29	0.127	0.113	0.117	0.119	0.336	0.315	0.265	0.305333	0.077	0.076	0.066	0.073
ribosomal protein S18	1.412	1.193	1.423	1.34267	1.611	1.342	1.564	1.50567	0.774	0.664	0.825	0.754333
60S ribosomal protein L44	0.593	0.701	0.801	0.698333	0.654	0.854	0.852	0.786667	0.348	0.241	0.347	0.312
40S ribosomal protein S3	2.116	1.831	2.11	2.019	2.13	1.836	2.088	2.018	1.502	1.352	1.509	1.45433
mitochondrial import inner membrane translocase subunit Tim8-like protein	1.032	1.49	1.162	1.228	0.582	0.786	0.598	0.655333	0.404	0.407	0.342	0.384333
60S ribosomal protein L32	1.325	1.134	1.452	1.30367	1.285	1.067	1.486	1.27933	0.917	0.824	1.193	0.978
valosin containing protein	2.256	2.357	2.116	2.243	2.322	2.395	2.093	2.27	2.378	2.553	2.233	2.388
predicted protein	2.293	1.594	1.94	1.94233	2.08	1.39	1.643	1.70433	1.886	1.297	1.563	1.582
predicted protein	2.118	2.031	2.343	2.164	1.838	1.792	2.011	1.88033	1.358	1.345	1.435	1.37933
predicted protein	1.273	1.471	1.215	1.31967	1.187	1.378	1.154	1.23967	1.175	1.339	1.102	1.20533
V-type proton ATPase catalytic subunit A	1.724	1.695	1.586	1.66833	1.671	1.648	1.512	1.61033	2.237	2.131	1.903	2.09033
thioredoxin-like protein 1 isoform X1	2.723	2.68	3.175	2.85933	2.609	2.614	3.046	2.75633	2.956	2.986	3.417	3.11967
proteasome subunit beta type-6	1.799	1.614	1.714	1.709	1.588	1.306	1.537	1.477	2.144	1.899	2.08	2.041
translation initiation factor-3 (IF3), putative	0.356	0.449	0.375	0.393333	0.467	0.555	0.483	0.501667	0.308	0.394	0.295	0.332333
mitochondrial intermediate peptidase	1.426	1.366	1.32	1.37067	1.342	1.329	1.326	1.33233	1.117	1.156	1.238	1.17033
ribosomal protein P0	1.442	1.415	1.495	1.45067	1.389	1.486	1.452	1.44233	1.066	1.127	1.218	1.137
cathepsin C precursor	1.092	1.202	1.393	1.229	1.606	1.343	1.489	1.47933	2.685	2.166	2.533	2.46133
intracellular cystatin	1.594	1.776	2.375	1.915	1.17	1.256	1.77	1.39867	1.073	1.14	1.553	1.25533
heat shock 70 kDa protein 5	1.826	1.572	1.868	1.75533	1.953	1.667	1.983	1.86767	1.127	1.019	1.176	1.10733
conserved hypothetical protein	1.634	1.747	1.689	1.69	1.764	1.869	1.77	1.801	1.809	1.817	1.969	1.865
NADH dehydrogenase 1 alpha subcomplex subunit 5	0.594	0.807	0.774	0.725	0.488	0.768	0.75	0.668667	0.36	0.561	0.552	0.491
NADH-ubiquinone oxidoreductase 39 kda subunit	1.947	1.842	2.417	2.06867	1.916	1.742	2.272	1.97667	2.284	2.131	2.687	2.36733
kynurenine aminotransferase	3.283	2.958	3.073	3.10467	3.389	3.273	3.072	3.24467	3.006	2.721	2.642	2.78967
NADH dehydrogenase 1 alpha subcomplex	2.527	2.263	3.116	2.63533	2.058	1.805	2.431	2.098	1.316	1.175	1.613	1.368
ribosomal protein	0.18	0.196	0.177	0.184333	0.192	0.217	0.201	0.203333	0.148	0.193	0.194	0.178333
ubiquitin-like protein 7	0.843	0.669	0.823	0.778333	0.791	0.666	0.772	0.743	0.623	0.552	0.693	0.622667
phosphatidylinositide phosphatase SAC2 isoform X2	1.078	0.925	1.095	1.03267	1.105	0.957	1.098	1.05333	1.011	0.859	1.033	0.967667
cyclophilin B	2	2.07	2.276	2.11533	2.214	2.296	2.508	2.33933	1.092	1.146	1.269	1.169
coiled-coil Y protein	0.18	0.192	0.181	0.184333	0.232	0.226	0.219	0.225667	0.233	0.235	0.227	0.231667
putative glutaredoxin	1.588	1.34	1.649	1.52567	1.174	1.105	1.245	1.17467	1.292	1.062	1.186	1.18
ribosomal protein L34	0.82	0.9	0.814	0.844667	0.91	0.985	0.873	0.922667	0.621	0.706	0.603	0.643333
ribosomal protein L31	0.54	0.412	0.504	0.485333	0.561	0.449	0.56	0.523333	0.406	0.318	0.413	0.379
guanine nucleotide-binding protein	2.343	2.084	2.418	2.28167	2.183	1.963	2.233	2.12633	1.582	1.4	1.626	1.536
60S ribosomal protein L35-like protein	0.324	0.28	0.357	0.320333	0.519	0.45	0.561	0.51	0.265	0.23	0.295	0.263333
ribosomal protein L12	0.421	0.559	0.52	0.5	0.41	0.52	0.489	0.473	0.253	0.36	0.29	0.301
GH22067	1.76	1.728	1.595	1.69433	1.771	1.627	1.561	1.653	2.42	2.317	2.187	2.308
GJ22913	1.252	1.677	2.005	1.64467	1.352	1.614	2.079	1.68167	1.318	1.553	1.823	1.56467
hypothetical protein TRIADDRAFT_63563	2.077	1.605	1.906	1.86267	2.04	1.574	1.882	1.832	1.733	1.333	1.656	1.574
glyceraldehyde 3-phosphate dehydrogenase	1.326	1.606	1.346	1.426	1.328	1.581	1.318	1.409	1.988	2.402	1.988	2.126
alpha-2-macroglobiln splicing variant 1 precursor	1.26	1.434	1.352	1.34867	1.26	1.373	1.374	1.33567	2.279	2.56	2.487	2.442
cytoplasmic aconitase/iron-regulatory protein	2.108	1.475	2.066	1.883	1.996	1.447	1.922	1.78833	2.265	1.573	2.145	1.99433
zinc metalloprotease	1.418	1.336	1.684	1.47933	1.477	1.408	1.813	1.566	1.624	1.498	1.916	1.67933
alkaline phosphatase, putative	2.111	2.151	1.7	1.98733	2.109	2.105	1.596	1.93667	3.164	3.045	2.247	2.81867
aldehyde dehydrogenase, putative	2.163	2.223	1.935	2.107	2.332	2.444	2.039	2.27167	2.643	2.655	2.331	2.543
DNA topoisomerase II, putative	1.101	1.199	1.458	1.25267	1.176	1.262	1.463	1.30033	1.162	1.268	1.174	1.20133
hypothetical protein IscW_ISCW016250	0.174	0.246	0.247	0.222333	0.219	0.305	0.311	0.278333	0.13	0.194	0.184	0.169333
conserved hypothetical protein	0.421	0.547	0.438	0.468667	0.382	0.54	0.453	0.458333	0.383	0.491	0.421	0.431667
ribosomal protein L43, putative	1.634	1.884	2.127	1.88167	1.483	1.689	1.956	1.70933	1.35	1.369	1.679	1.466
guanine nucleotide bionding protein beta subunit, putative	2.312	2.444	1.852	2.20267	2.148	2.467	1.849	2.15467	2.27	2.63	1.965	2.28833
ribokinase, putative	1.934	2.291	2.499	2.24133	1.967	2.113	2.428	2.16933	2.364	2.37	2.789	2.50767
protein kinase pkn/prk1, effector, putative	1.155	0.792	0.878	0.941667	1.027	0.838	0.926	0.930333	1.063	0.69	0.759	0.837333
5&apos; nucleotidase, putative	1.827	1.147	1.427	1.467	1.723	1.138	1.352	1.40433	2.256	1.512	1.929	1.899
M20 domain-containing peptidase, putative	1.881	1.598	2.18	1.88633	1.776	1.437	1.972	1.72833	2.708	2.241	2.982	2.64367
FYVE finger-containing phosphoinositide kinase, fyv1, putative	1.12	1.018	1.038	1.05867	1.084	1.039	1.126	1.083	1.387	1.239	1.33	1.31867
ribosomal protein L6, putative	0.86	1.011	0.933	0.934667	0.908	1.044	0.972	0.974667	0.605	0.734	0.703	0.680667
DNA helicase, putative	1.195	1.21	1.371	1.25867	1.108	1.113	1.232	1.151	0.846	0.851	0.933	0.876667
transcription factor S-II, putative	0.528	0.471	0.582	0.527	0.528	0.469	0.609	0.535333	0.307	0.279	0.355	0.313667
heat shock protein, putative	2.319	1.626	1.826	1.92367	2.346	1.613	1.851	1.93667	2.106	1.443	1.654	1.73433
Ran GTPase-activating protein, putative	1.332	1.549	1.839	1.57333	1.336	1.529	1.754	1.53967	1.591	1.962	2.09	1.881
MYCBP, AMY1: C-Myc-binding protein, putative	0.572	0.512	0.503	0.529	0.536	0.462	0.46	0.486	0.496	0.417	0.454	0.455667
anhydro-N-acetylmuramic acid kinase, putative	2.655	1.776	2.432	2.28767	2.514	1.721	2.27	2.16833	3.188	2.239	3.168	2.865
ubiquitin protein ligase, putative	3.02	2.51	3.119	2.883	2.987	2.574	3.172	2.911	3.935	3.345	4.155	3.81167
dc50, putative	1.8	1.835	1.845	1.82667	1.663	1.603	1.687	1.651	1.35	1.325	1.425	1.36667
zinc finger protein, putative	1.851	2.066	2.071	1.996	1.918	1.865	1.884	1.889	2.199	1.89	2.219	2.10267
26S proteasome regulatory complex, subunit RPN9/PSMD13, putative	1.739	1.785	1.749	1.75767	1.683	1.685	1.755	1.70767	1.777	1.794	1.719	1.76333
selenophosphate synthase, putative	1.461	1.296	1.787	1.51467	1.44	1.199	1.679	1.43933	1.347	1.169	1.573	1.363
centrosomal protein, putative	0.699	0.675	0.743	0.705667	0.725	0.691	0.753	0.723	0.833	0.784	0.876	0.831
sorting nexin, putative	1.964	2.489	2.542	2.33167	1.98	2.529	2.54	2.34967	2.299	3.025	2.955	2.75967
DNA-directed RNA polymerase I largest subunit, putative	0.986	0.97	0.817	0.924333	1.037	0.981	0.83	0.949333	0.994	0.923	0.769	0.895333
conserved hypothetical protein	1.795	1.205	1.441	1.48033	1.771	1.284	1.479	1.51133	3.212	2.109	2.704	2.675
membrane protein, putative	1.59	1.526	1.787	1.63433	1.483	1.426	1.633	1.514	1.841	1.747	1.999	1.86233
lamin, putative	0.479	0.457	0.466	0.467333	0.556	0.525	0.526	0.535667	0.697	0.625	0.65	0.657333
acetyl-CoA acetyltransferase, putative	1.23	1.442	1.34	1.33733	1.21	1.378	1.273	1.287	0.878	1.018	0.931	0.942333
retinoblastoma-binding protein, putative	1.65	1.82	1.424	1.63133	1.781	1.837	1.454	1.69067	1.716	1.732	1.32	1.58933
partner of ralbp-1, putative	0.572	0.608	0.421	0.533667	0.577	0.584	0.418	0.526333	0.425	0.433	0.282	0.38
ankyrin repeat containing protein	0.972	0.93	0.939	0.947	0.895	0.784	0.827	0.835333	0.983	0.764	0.829	0.858667
M0V-34 protein, putative	2.277	3.008	1.949	2.41133	2.145	2.771	1.948	2.288	1.688	2.153	1.615	1.81867
conserved hypothetical protein	2.461	2.056	1.654	2.057	2.281	1.975	1.589	1.94833	2.787	2.406	1.849	2.34733
28S ribosomal protein, putative	0.788	0.83	0.861	0.826333	0.888	0.909	0.893	0.896667	0.693	0.613	0.691	0.665667
phosphorylase kinase gamma subunit, putative	0.992	0.706	0.748	0.815333	0.929	0.704	0.71	0.781	0.862	0.574	0.698	0.711333
WD domain and G-beta repeat containing protein, putative	0.807	1.007	0.787	0.867	0.836	1.006	0.765	0.869	0.861	1.073	0.801	0.911667
pre-mRNA-splicing regulator WTAP, putative	0.618	0.709	0.677	0.668	0.661	0.707	0.719	0.695667	0.62	0.658	0.736	0.671333
manganese superoxide dismutase, putative	2.251	2.023	2.047	2.107	2.122	2.032	2.051	2.06833	3.483	3.499	3.288	3.42333
conserved hypothetical protein	0.447	0.508	0.512	0.489	0.718	0.599	0.678	0.665	0.396	0.433	0.416	0.415
mannose-binding endoplasmic reticulum-golgi intermediate compartment lectin	2.052	1.739	2.39	2.06033	2.171	1.81	2.499	2.16	1.599	1.307	1.803	1.56967
disks large-associated protein, putative	0.684	0.844	0.642	0.723333	0.643	0.947	0.712	0.767333	0.522	0.625	0.435	0.527333
conserved hypothetical protein	1.564	1.453	1.853	1.62333	1.326	1.219	1.524	1.35633	1.675	1.361	1.906	1.64733
adenylsulfate kinase, putative	2.046	2.42	2.334	2.26667	2.173	2.554	2.438	2.38833	1.35	1.614	1.654	1.53933
D-3-phosphoglycerate dehydrogenase, putative	2.117	1.966	2.013	2.032	2.175	2.005	2.097	2.09233	2.21	1.98	2.123	2.10433
ran-binding protein (RanBP), putative	0.628	0.615	0.664	0.635667	0.687	0.635	0.665	0.662333	0.653	0.576	0.621	0.616667
cathepsin B endopeptidase, putative	1.039	0.885	0.844	0.922667	1.379	1.2	1.166	1.24833	1.884	1.644	1.658	1.72867
phosphatidylinositol 4-kinase type-II, putative	1.604	1.778	1.902	1.76133	1.663	1.73	1.861	1.75133	1.65	1.657	1.952	1.753
peptidyl-tRNA hydrolase, putative	100	100	100	100	100	100	100	100	100	100	100	100
ribosomal protein L22, putative	2.236	1.74	2.001	1.99233	2.165	1.57	1.778	1.83767	2.234	1.551	1.863	1.88267
serine/threonine specific phosphatase, putative	1.568	1.676	1.723	1.65567	1.705	2.221	2.053	1.993	1.672	2.197	1.998	1.95567
60S ribosomal protein L10A, putative	1.076	1.29	1.218	1.19467	1.013	1.124	1.105	1.08067	0.851	1.25	0.981	1.02733
chaperonin complex component, TCP-1 gamma subunit, putative	2.592	1.85	2.062	2.168	2.544	1.741	2.043	2.10933	2.27	1.596	1.871	1.91233
transmembrane protein Tmp21, putative	2.26	2.104	2.056	2.14	2.513	2.368	2.286	2.389	1.812	1.69	1.646	1.716
cargo transport protein EMP24, putative	2.54	1.696	1.742	1.99267	2.553	1.661	1.893	2.03567	2.096	1.374	1.476	1.64867
protein transport protein Sec24A, putative	1.648	1.952	2.045	1.88167	1.683	2.011	2.005	1.89967	2.263	2.497	2.518	2.426
defender against cell death	4.069	2.876	2.785	3.24333	3.262	2.31	2.191	2.58767	1.826	1.331	1.331	1.496
ribosomal protein L1, putative	1.675	1.708	2.129	1.83733	1.573	1.782	2.058	1.80433	1.384	1.65	1.832	1.622
exocyst complex protein 70, putative	1.318	1.286	1.677	1.427	1.323	1.297	1.808	1.476	1.556	1.324	1.973	1.61767
poly(rc) binding protein, putative	0.771	0.767	0.824	0.787333	0.786	0.734	0.781	0.767	0.492	0.479	0.472	0.481
tyrosyl-tRNA synthetase, putative	1.154	1.317	1.161	1.21067	1.166	1.305	1.185	1.21867	0.85	0.96	0.853	0.887667
proline oxidase, putative	1.702	1.626	2.267	1.865	1.731	1.579	2.231	1.847	1.333	1.214	1.882	1.47633
activated met oncogene, putative	1.399	1.743	2.208	1.78333	1.549	1.822	2.012	1.79433	2.223	2.642	3.198	2.68767
V-SNARE, putative	1.921	1.757	1.762	1.81333	2.123	1.957	2.023	2.03433	1.767	1.461	1.67	1.63267
fatty acid coenzyme A ligase, putative	1.414	1.301	1.365	1.36	1.364	1.218	1.247	1.27633	1.14	1.048	1.077	1.08833
janus-A, putative	0.836	1.217	1.073	1.042	0.765	1.083	0.888	0.912	0.786	0.953	0.795	0.844667
S-adenosylhomocysteine hydrolase, putative	1.953	1.949	2.055	1.98567	1.734	1.786	1.802	1.774	1.941	1.968	2.09	1.99967
reductase, putative	1.783	1.804	1.925	1.83733	1.357	1.47	1.493	1.44	1.268	1.401	1.408	1.359
nonmuscle myosin essential light chain	0.853	1.066	0.73	0.883	0.872	1.116	0.77	0.919333	1.332	1.628	1.238	1.39933
glutamine phosphoribosylpyrophosphate amidotransferase, putative	1.054	1.094	1.221	1.123	1.428	1.483	1.776	1.56233	1.557	1.606	2.061	1.74133
60S ribosomal protein L9, putative	1.145	1.438	1.468	1.35033	1.163	1.46	1.486	1.36967	0.833	1.01	1.056	0.966333
3-phosphoglycerate kinase, putative	2.41	2.028	2.627	2.355	2.564	2.133	2.778	2.49167	3.012	2.565	3.405	2.994
proline and glutamine-rich splicing factor (SFPQ), putative	0.491	0.652	0.574	0.572333	0.498	0.666	0.576	0.58	0.495	0.698	0.603	0.598667
secreted salivary gland peptide, putative	0.638	0.562	0.882	0.694	0.469	0.436	0.641	0.515333	0.252	0.223	0.327	0.267333
homer, putative	0.24	0.336	0.334	0.303333	0.274	0.389	0.403	0.355333	0.264	0.402	0.406	0.357333
ATP-dependent protease PIM1/LON, putative	2.182	1.755	1.743	1.89333	2.094	1.745	1.74	1.85967	2.028	1.71	1.661	1.79967
hypothetical protein IscW_ISCW001346	0.859	0.813	0.969	0.880333	0.815	0.753	0.899	0.822333	0.456	0.432	0.512	0.466667
tRNA synthetases class I, putative	1.595	1.383	1.45	1.476	1.527	1.331	1.384	1.414	1.252	1.06	1.183	1.165
exocyst complex component sec6, putative	1.343	1.617	1.394	1.45133	1.307	1.527	1.421	1.41833	1.522	1.852	1.585	1.653
ribosomal protein S5, putative	1.673	1.641	1.617	1.64367	1.584	1.571	1.629	1.59467	1.317	1.338	1.355	1.33667
conserved hypothetical protein	0.927	0.954	0.979	0.953333	0.972	1.042	1.058	1.024	0.627	0.628	0.637	0.630667
succinate dehydrogenase, putative	1.61	1.527	1.701	1.61267	1.395	1.362	1.492	1.41633	1.277	1.278	1.424	1.32633
Ran-binding protein, putative	2.512	2.157	2.853	2.50733	2.612	2.271	2.901	2.59467	2.621	2.312	3.019	2.65067
conserved hypothetical protein	2.817	3.695	3.726	3.41267	3.043	3.212	3.121	3.12533	1.514	1.496	1.323	1.44433
GTP-binding protein mmr1, putative	1.027	0.997	1.065	1.02967	1.032	0.972	1.043	1.01567	0.707	0.795	0.911	0.804333
synaptic ras GTPase activating protein, syngap, putative	0.903	0.933	0.892	0.909333	0.856	0.859	0.824	0.846333	0.877	0.853	0.71	0.813333
26S proteasome regulatory complex, subunit PSMD5, putative	1.79	2.057	1.729	1.85867	1.794	2.016	1.748	1.85267	2.2	2.647	2.014	2.287
phospholipase C, putative	1.24	1.028	1.495	1.25433	1.256	1.021	1.342	1.20633	1.056	0.741	0.993	0.93
translation initiation factor 3, subunit G, putative	0.711	0.576	0.648	0.645	0.842	0.7	0.812	0.784667	0.514	0.415	0.444	0.457667
nuclear pore complex protein nup214, putative	0.603	0.47	0.646	0.573	0.678	0.55	0.723	0.650333	0.668	0.487	0.713	0.622667
conserved hypothetical protein	1.113	1.023	0.935	1.02367	0.762	0.811	0.696	0.756333	0.467	0.603	0.557	0.542333
aminomethyl transferase, putative	0.961	0.761	0.841	0.854333	1.118	0.919	1.016	1.01767	1.305	0.983	1.088	1.12533
hemolectin, putative	1.182	1.32	1.664	1.38867	1.012	1.14	1.459	1.20367	2.034	2.098	2.601	2.24433
MAP kinase-activated protein kinase, putative	3.008	2.109	2.302	2.473	2.878	2.07	2.247	2.39833	3.541	2.578	2.681	2.93333
ribosomal protein L11, putative	1.995	2.483	1.901	2.12633	2.067	2.62	1.983	2.22333	1.531	2.208	1.46	1.733
sorting nexin, putative	0.556	0.659	0.748	0.654333	0.477	0.564	0.596	0.545667	0.366	0.434	0.437	0.412333
conserved hypothetical protein	1.96	1.575	1.921	1.81867	1.998	1.6	1.881	1.82633	1.64	1.379	1.688	1.569
microtubule-associated protein CP224, putative	0.885	1.301	1.332	1.17267	0.933	1.371	1.37	1.22467	1.084	1.46	1.442	1.32867
syntaxin, putative	0.902	0.945	0.793	0.88	1.214	1.131	0.878	1.07433	1.008	0.982	0.677	0.889
importin, putative	2.061	2.147	1.577	1.92833	2.169	2.369	1.663	2.067	1.929	2.099	1.524	1.85067
ribophorin, putative	1.966	1.981	2.708	2.21833	2.159	2.138	2.933	2.41	1.28	1.27	1.691	1.41367
fasciclin, putative	1.123	1.148	1.179	1.15	1.515	1.826	1.405	1.582	2.981	3.159	2.831	2.99033
ribosomal protein L15, putative	2.458	1.73	1.621	1.93633	2.318	1.735	1.506	1.853	2.053	1.561	1.421	1.67833
NADH:ubiquinone oxidoreductase, putative	1.398	1.269	1.171	1.27933	1.873	1.71	1.606	1.72967	1.459	1.325	1.202	1.32867
60S ribosomal protein L10, putative	1.951	1.577	1.757	1.76167	1.908	1.5	1.624	1.67733	1.173	0.964	1.016	1.051
ATPase inhibitor, putative	0.374	0.405	0.401	0.393333	0.543	0.572	0.612	0.575667	0.218	0.258	0.227	0.234333
signal recognition particle protein, putative	2.617	2.56	3.308	2.82833	2.558	2.489	3.221	2.756	1.637	1.587	2.066	1.76333
vacuolar protein-sorting protein, putative	1.1	1.16	1.215	1.15833	1.166	1.184	1.258	1.20267	1.148	1.274	1.269	1.23033
medium-chain acyl-CoA dehydrogenase, putative	3.031	2.638	3.001	2.89	2.329	2.251	2.447	2.34233	2.263	2.128	2.466	2.28567
peroxidase, putative	0.828	0.817	0.836	0.827	0.909	0.933	0.88	0.907333	1.595	1.486	1.318	1.46633
E3 ubiquitin protein ligase (URE-B1), putative	2.787	2.9	3.474	3.05367	2.405	2.399	2.684	2.496	1.748	1.828	2.023	1.86633
Contactin-5, putative	1.002	1.07	1.008	1.02667	0.973	1.135	1.031	1.04633	1.506	1.672	1.679	1.619
liprin-alpha, putative	1.22	1.223	0.956	1.133	1.395	1.238	0.993	1.20867	1.111	1.215	0.941	1.089
vesicle docking protein P115, putative	2.262	2.308	2.232	2.26733	2.308	2.281	2.269	2.286	1.826	1.831	1.783	1.81333
cAMP-dependent protein kinase type I-beta regulatory subunit, putative	2.142	2.453	2.03	2.20833	2.059	2.427	1.916	2.134	2.566	3.143	2.41	2.70633
3-oxoacid CoA-transferase, putative	1.789	1.768	1.82	1.79233	1.491	1.412	1.498	1.467	1.697	1.444	1.528	1.55633
Hsp70, putative	1.401	1.327	1.374	1.36733	1.414	1.344	1.389	1.38233	1.519	1.363	1.519	1.467
hypothetical protein IscW_ISCW001963	1.336	1.086	1.325	1.249	1.371	0.908	1.129	1.136	2.049	1.476	1.749	1.758
nuclear pore complex protein nup155, putative	1.569	1.275	1.638	1.494	1.557	1.269	1.646	1.49067	1.625	1.247	1.689	1.52033
coronin, putative	1.814	2.331	2.459	2.20133	1.754	1.918	2.3	1.99067	2.336	3.023	3.124	2.82767
signal peptidase, putative	1.391	1.627	1.702	1.57333	1.472	1.739	1.752	1.65433	0.99	1.156	1.241	1.129
arginyl-tRNA synthetase, putative	1.614	1.495	1.483	1.53067	1.572	1.5	1.458	1.51	1.155	1.066	0.984	1.06833
secreted protein, putative	0.485	0.498	0.507	0.496667	0.547	0.546	0.589	0.560667	0.986	0.957	0.967	0.97
DNA damage inducible protein, putative	1.843	1.588	1.702	1.711	1.799	1.609	1.649	1.68567	3.627	2.397	2.893	2.97233
ubiquitin conjugation factor E4 B, putative	2.383	2.392	1.997	2.25733	2.32	2.375	2.074	2.25633	2.758	2.938	2.537	2.74433
conserved hypothetical protein	0.329	0.456	0.428	0.404333	0.342	0.447	0.498	0.429	0.212	0.351	0.294	0.285667
DNA-binding protein, putative	0.17	0.206	0.178	0.184667	0.172	0.222	0.164	0.186	0.194	0.242	0.188	0.208
calponin, putative	0.834	0.715	0.787	0.778667	0.483	0.43	0.501	0.471333	0.402	0.397	0.454	0.417667
zinc finger protein, putative	0.315	0.461	0.381	0.385667	0.337	0.476	0.395	0.402667	0.161	0.243	0.182	0.195333
GARS/AIRS/GART, putative	1.349	1.523	1.495	1.45567	1.876	2.214	2.254	2.11467	1.855	2.223	2.321	2.133
Na+/K+ ATPase, alpha subunit, putative	2.637	2.341	2.545	2.50767	2.64	2.394	2.641	2.55833	3.754	3.496	3.79	3.68
NIPSNAP1 protein, putative	1.486	1.301	1.541	1.44267	1.262	1.18	1.37	1.27067	1.305	1.222	1.514	1.347
oligopeptidase, putative	1.398	1.415	1.367	1.39333	1.283	1.367	1.313	1.321	1.27	1.328	1.477	1.35833
transmembrane protein cmp44E, putative	1.06	1.191	1.193	1.148	1.252	1.253	1.248	1.251	1.443	1.218	1.325	1.32867
conserved hypothetical protein	1.601	2.128	1.377	1.702	1.146	1.484	0.997	1.209	2.96	4.143	2.776	3.293
ATP-dependent RNA helicase, putative	2.443	2.214	2.569	2.40867	2.621	2.344	2.748	2.571	1.672	1.427	1.678	1.59233
torsin, putative	1.722	2.443	2.551	2.23867	1.787	2.304	2.313	2.13467	1.529	2.225	2.41	2.05467
conserved hypothetical protein	2.031	3.026	2.38	2.479	2.126	3.078	2.384	2.52933	1.276	1.603	1.354	1.411
protein phosphatase 2A regulatory subunit A, putative	1.2	1.757	1.485	1.48067	1.103	1.634	1.352	1.363	1.079	1.665	1.305	1.34967
conserved hypothetical protein	2.046	1.598	1.623	1.75567	1.975	1.624	1.62	1.73967	1.82	1.67	1.743	1.74433
heat domain-containing protein, putative	1.574	1.415	1.261	1.41667	1.288	1.232	1.06	1.19333	1.348	1.222	1.09	1.22
beta tubulin	1.118	1.114	1.155	1.129	0.986	0.989	1.002	0.992333	1.091	1.075	1.075	1.08033
transforming acidic coiled-coil containing protein, putative	1.084	1.211	1.027	1.10733	1.094	1.202	1.054	1.11667	0.973	0.987	0.915	0.958333
syne2 protein, putative	1.108	0.988	0.78	0.958667	1.071	1.007	0.666	0.914667	1.205	1.301	0.908	1.138
rabGAP domain-containing protein, putative	0.964	0.749	0.596	0.769667	0.723	0.626	0.562	0.637	0.837	0.685	0.636	0.719333
tRNA (cytosine-5-)-methyltransferase NSUN2, putative	0.671	0.539	0.785	0.665	0.626	0.535	0.715	0.625333	0.644	0.521	0.779	0.648
THO complex subunit, putative	0.298	0.328	0.339	0.321667	0.519	0.533	0.553	0.535	0.304	0.304	0.328	0.312
conserved hypothetical protein	2.021	1.534	1.499	1.68467	2.197	1.598	1.556	1.78367	1.406	1.157	1.137	1.23333
ribosomal protein L38, putative	0.492	0.388	0.408	0.429333	0.513	0.417	0.421	0.450333	0.242	0.2	0.211	0.217667
ribosomal protein L28, putative	1.014	1.058	1.126	1.066	0.995	1.044	1.114	1.051	0.75	0.824	0.836	0.803333
methionyl-tRNA synthetase, putative	1.863	2.693	2.424	2.32667	1.708	2.617	2.335	2.22	1.007	1.363	1.451	1.27367
ubiquitin domain-containing protein, putative	1.427	1.449	1.461	1.44567	1.611	1.378	1.511	1.5	1.847	1.573	1.662	1.694
alpha-parvin, putative	2.719	2.313	3.005	2.679	2.837	2.362	3.074	2.75767	4.431	3.791	4.847	4.35633
IMP-GMP specific 5&apos;-nucleotidase, putative	3.978	3.42	2.503	3.30033	4.199	3.693	2.968	3.62	5.032	4.303	3.476	4.27033
conserved hypothetical protein	1.193	1.649	1.425	1.42233	1.218	1.708	1.485	1.47033	0.812	1.174	1.014	1
tyrosine kinase, putative	2.234	1.491	2.213	1.97933	2.124	1.404	2.175	1.901	3.082	2.072	2.822	2.65867
conserved hypothetical protein	1.83	1.829	1.393	1.684	1.848	1.884	1.432	1.72133	1.981	1.831	1.346	1.71933
UBX domain-containing protein, putative	1.781	1.182	1.565	1.50933	1.701	1.211	1.558	1.49	1.565	1.069	1.514	1.38267
conserved hypothetical protein	2.555	2.396	2.008	2.31967	2.406	2.378	2.082	2.28867	2.554	2.459	2.091	2.368
peroxisomal acyl-CoA oxidase, putative	0.829	1.198	1.045	1.024	0.946	1.401	1.156	1.16767	0.97	1.524	1.219	1.23767
NADH-ubiquinone reductase, putative	2.29	1.477	2.043	1.93667	2.11	1.352	1.838	1.76667	2.339	1.505	2.036	1.96
conserved hypothetical protein	2.32	2.204	1.983	2.169	2.404	2.316	2.054	2.258	1.844	1.82	1.558	1.74067
guanylate-binding protein, putative	3.205	2.225	2.316	2.582	3.092	2.253	2.291	2.54533	2.818	1.935	2.104	2.28567
conserved hypothetical protein	1.59	1.185	1.518	1.431	1.373	1.103	1.347	1.27433	1.216	0.966	1.199	1.127
conserved hypothetical protein	1.081	0.772	0.936	0.929667	1.03	0.788	0.981	0.933	0.778	0.522	0.601	0.633667
hypothetical protein IscW_ISCW002532	1.447	1.372	1.987	1.602	1.346	1.354	1.846	1.51533	1.009	1.118	1.425	1.184
conserved hypothetical protein	0.259	0.275	0.222	0.252	0.258	0.283	0.248	0.263	0.697	0.712	0.603	0.670667
hypothetical protein IscW_ISCW002084	2.649	1.964	2.195	2.26933	2.528	1.932	2.083	2.181	3.305	2.455	2.765	2.84167
isocitrate dehydrogenase, putative	1.236	0.927	1.099	1.08733	1.152	0.897	1.031	1.02667	1.311	1.019	1.164	1.16467
NAD(P) transhydrogenase, putative	2.068	2.737	2.734	2.513	1.892	2.467	2.542	2.30033	2.14	2.685	2.879	2.568
NADP-dependent isocitrate dehydrogenase, putative	1.847	1.86	1.876	1.861	1.652	1.624	1.685	1.65367	1.857	1.836	1.922	1.87167
heat shock HSP20 protein, putative	0.674	0.794	0.669	0.712333	0.663	0.781	0.752	0.732	0.675	0.844	0.749	0.756
nuclear matrix protein, putative	0.991	1.338	0.957	1.09533	0.994	1.384	1.015	1.131	0.888	1.225	0.901	1.00467
reductase, putative	1.221	1.266	0.922	1.13633	1.107	1.081	0.864	1.01733	1.351	1.373	0.996	1.24
zfpl1, putative	6.22	5.081	5.948	5.74967	5.505	4.368	4.981	4.95133	3.055	2.405	2.653	2.70433
muscle myosin heavy chain, putative	1.129	1.086	1.31	1.175	1.273	1.131	1.254	1.21933	0.941	0.928	1.023	0.964
quinone oxidoreductase, putative	2.58	2.707	3.061	2.78267	2.3	2.406	2.689	2.465	2.561	2.768	3.159	2.82933
hypothetical protein IscW_ISCW003376	1.427	1.434	1.868	1.57633	1.363	1.377	1.89	1.54333	1.315	1.345	1.655	1.43833
conserved hypothetical protein	1.381	1.5	1.58	1.487	1.317	1.455	1.641	1.471	1.804	2.075	2.117	1.99867
polyadenylation factor I complex, subunit PFS2, putative	1.525	1.564	1.243	1.444	1.521	1.518	1.209	1.416	1.288	1.174	0.991	1.151
translation initiation factor 2, alpha subunit, putative	2.055	1.974	2.525	2.18467	2.031	1.997	2.422	2.15	1.957	1.93	2.318	2.06833
erythrocyte band 7 integral membrane protein, putative	1.568	1.263	1.386	1.40567	1.558	1.226	1.351	1.37833	2.383	1.883	1.994	2.08667
leucine rich repeat (in flii) interacting protein, putative	1.147	1.354	1.234	1.245	1.137	1.375	1.401	1.30433	1.148	1.376	1.398	1.30733
Kakapo, putative	1.535	1.417	1.447	1.46633	1.192	1.081	1.122	1.13167	1.239	1.131	1.186	1.18533
Ran-binding protein, putative	2.419	1.705	2.132	2.08533	2.423	1.663	2.025	2.037	2.422	1.623	2.066	2.037
glutamyl-tRNA(Gln) amidotransferase subunit A, putative	1.32	1.14	1.673	1.37767	1.319	1.111	1.59	1.34	1.187	1.1	1.583	1.29
integrin alpha, putative	2.458	2.05	2.321	2.27633	2.043	1.838	2.356	2.079	3.309	2.803	3.917	3.343
integrin alpha-ps, putative	1.782	1.579	1.903	1.75467	1.577	1.479	1.81	1.622	2.406	3.806	3.526	3.246
prolyl endopeptidase, putative	2.52	2.221	2.635	2.45867	2.296	1.869	2.272	2.14567	2.58	1.933	2.219	2.244
RNA polymerase II transcription elongation factor, putative	0.381	0.359	0.368	0.369333	0.368	0.335	0.355	0.352667	0.221	0.207	0.21	0.212667
alpha-D-galactosidase, putative	0.373	0.411	0.299	0.361	0.427	0.443	0.342	0.404	0.51	0.505	0.374	0.463
conserved hypothetical protein	0.198	0.229	0.235	0.220667	0.263	0.307	0.326	0.298667	0.161	0.195	0.176	0.177333
nucleosome assembly protein NAP-1, putative	1.735	1.613	1.577	1.64167	1.623	1.527	1.392	1.514	1.376	1.227	1.156	1.253
ribophorin II, putative	3.843	3.315	3.189	3.449	4.234	3.651	3.313	3.73267	2.464	2.241	2.03	2.245
conserved hypothetical protein	0.9	1.057	1.362	1.10633	0.963	1.175	1.469	1.20233	0.753	0.971	1.185	0.969667
vacuolar assembly/sorting protein DID4, putative	0.993	0.965	0.899	0.952333	0.902	0.89	0.798	0.863333	0.901	0.904	0.84	0.881667
SAPS domain-containing protein, putative	0.848	0.963	1.132	0.981	0.846	0.997	1.174	1.00567	0.727	0.864	1.151	0.914
conserved hypothetical protein	1.205	1.056	1.39	1.217	1.336	1.219	1.581	1.37867	1.156	1.547	1.821	1.508
conserved hypothetical protein	1.865	1.575	1.91	1.78333	1.661	1.479	1.817	1.65233	2.735	2.093	2.618	2.482
40S ribosomal protein, putative	1.434	1.693	1.657	1.59467	1.449	1.726	1.698	1.62433	1.077	1.294	1.21	1.19367
G-3-P dehydrogenase, putative	1.671	1.728	1.531	1.64333	1.627	1.741	1.501	1.623	1.611	1.549	1.457	1.539
conserved hypothetical protein	1.695	1.515	1.742	1.65067	1.822	1.535	1.737	1.698	1.821	2.003	2.415	2.07967
carnitine-acylcarnitine carrier protein, putative	1.289	1.606	1.652	1.51567	1.211	1.362	1.511	1.36133	1.301	1.564	1.644	1.503
calnexin, putative	2.929	3.005	3.107	3.01367	3.444	3.526	3.345	3.43833	2.748	2.829	2.695	2.75733
thump domain-containing protein, putative	2.046	1.495	1.401	1.64733	1.686	1.263	1.261	1.40333	1.707	1.173	1.184	1.35467
conserved hypothetical protein	0.817	0.694	0.9	0.803667	0.84	0.727	0.986	0.851	0.78	0.644	0.868	0.764
cytochrome P450, putative	1.2	1.098	1.24	1.17933	1.343	1.186	1.3	1.27633	1.718	1.692	1.921	1.777
apolipophorin, putative	1.09	1.454	1.442	1.32867	1.078	1.336	1.329	1.24767	1.613	2.049	2.117	1.92633
alpha tubulin	3.213	2.89	3.01	3.03767	3.405	3.012	3.205	3.20733	6.271	6.117	5.885	6.091
malate dehydrogenase, putative	1.905	1.697	2.255	1.95233	1.596	1.434	1.919	1.64967	1.551	1.345	1.843	1.57967
conserved hypothetical protein	1.432	1.384	1.42	1.412	1.386	1.28	1.367	1.34433	1.465	1.356	1.395	1.40533
secretory carrier-associated membrane protein, putative	1.321	1.275	1.328	1.308	0.894	0.76	0.808	0.820667	0.749	0.87	0.642	0.753667
hypothetical protein IscW_ISCW004750	0.825	0.7	0.663	0.729333	0.655	0.599	0.57	0.608	0.388	0.377	0.376	0.380333
carbon-nitrogen hydrolase, putative	2.592	2.404	2.454	2.48333	2.221	2.244	2.122	2.19567	3.967	3.866	3.872	3.90167
conserved hypothetical protein	1.363	1.529	1.379	1.42367	1.465	1.603	1.315	1.461	1.136	1.4	1.144	1.22667
cytochrome b5 domain-containing protein, putative	2.08	1.801	1.624	1.835	2.085	1.849	1.624	1.85267	2.443	2.047	1.997	2.16233
molecular chaperone, putative	0.77	0.788	0.888	0.815333	1.09	1.041	1.233	1.12133	0.588	0.576	0.7	0.621333
isocitrate dehydrogenase, putative	1.916	1.883	2	1.933	1.853	1.681	1.807	1.78033	2.08	1.747	1.895	1.90733
dihydrodipicolinate synthase, putative	0.749	1.011	1.218	0.992667	0.763	0.922	1.224	0.969667	0.809	1.042	1.305	1.052
dihydrolipoamide transacylase, putative	1.686	1.297	1.587	1.52333	1.765	1.369	1.684	1.606	1.641	1.321	1.55	1.504
metaxin, putative	3.139	3.046	4.224	3.46967	3.319	3.222	4.486	3.67567	3.845	3.706	5.515	4.35533
carbohydrate kinase, putative	1.343	1.143	1.25	1.24533	1.273	1.119	1.195	1.19567	1.191	1.011	1.104	1.102
FERM domain-containing protein, putative	1.526	1.523	1.883	1.644	1.475	1.499	1.767	1.58033	0.828	1.271	1.229	1.10933
FACT complex subunit spt16, putative	1.371	1.576	1.947	1.63133	1.29	1.414	1.834	1.51267	1.343	1.254	1.872	1.48967
mRNA export protein, putative	1.353	1.247	1.283	1.29433	1.324	1.221	1.304	1.283	1.484	1.394	1.354	1.41067
ribosomal protein L16, putative	3.046	2.132	2.257	2.47833	2.908	1.942	2.147	2.33233	2.874	1.883	2.134	2.297
DNA-directed RNA polymerase III subunit RPC5, putative	0.874	0.742	1.031	0.882333	0.827	0.734	0.962	0.841	0.664	0.518	0.709	0.630333
DNA repair protein xp-E, putative	1.357	1.94	1.591	1.62933	1.361	2.116	1.553	1.67667	1.523	2.243	1.813	1.85967
ribosomal protein, putative	1.111	1.158	1.119	1.12933	1.032	1.081	1.031	1.048	0.904	0.906	0.873	0.894333
ku P80 DNA helicase, putative	0.684	0.715	0.722	0.707	0.704	0.631	0.726	0.687	0.737	0.65	0.87	0.752333
CNDP dipeptidase, putative	2.403	2.005	2.225	2.211	2.26	1.894	2.035	2.063	2.714	2.227	2.322	2.421
heat shock protein 20.6, putative	0.319	0.351	0.354	0.341333	0.35	0.374	0.357	0.360333	0.299	0.331	0.301	0.310333
EF-Hand domain-containing protein, putative	0.527	0.527	0.508	0.520667	0.632	0.716	0.58	0.642667	0.465	0.58	0.45	0.498333
conserved hypothetical protein	1.208	1.199	1.326	1.24433	1.249	1.251	1.373	1.291	1.07	1.073	1.159	1.10067
conserved hypothetical protein	0.984	0.995	0.911	0.963333	1.052	1.089	0.976	1.039	0.999	1.024	0.913	0.978667
hypothetical protein IscW_ISCW017881	1.678	1.275	1.466	1.473	1.525	1.174	1.222	1.307	1.065	0.812	0.796	0.891
coiled-coil domain-containing protein, putative	1.132	1.215	1.24	1.19567	1.13	1.187	1.213	1.17667	1.245	1.379	1.365	1.32967
DNA-directed RNA polymerase II largest subunit, putative	1.269	1.127	1.024	1.14	1.213	1.157	0.994	1.12133	1.334	1.26	1.1	1.23133
killer toxin-resistance protein, putative	2.29	1.913	2.006	2.06967	2.258	1.956	2.03	2.08133	1.432	1.368	1.359	1.38633
RNA-binding protein, putative	1.295	1.54	1.607	1.48067	1.289	1.466	1.541	1.432	0.957	1.048	1.281	1.09533
adenosine deaminase, putative	1.105	1.36	1.499	1.32133	0.783	1.127	1.214	1.04133	0.513	0.723	0.611	0.615667
phosphatidylcholine transfer protein, putative	1.6	1.789	1.64	1.67633	1.601	1.712	1.567	1.62667	1.53	1.765	1.694	1.663
conserved hypothetical protein	0.888	0.854	0.909	0.883667	1.044	0.987	1.066	1.03233	0.653	0.614	0.677	0.648
programmed cell death-involved protein, putative	0.868	0.964	0.714	0.848667	1.058	1.167	1.165	1.13	0.754	0.905	0.773	0.810667
dolichyl-di-phosphooligosaccharide protein glycotransferase, putative	2.149	2.58	3.372	2.70033	2.365	2.64	3.607	2.87067	1.445	1.645	2.279	1.78967
eIF2-interacting protein ABC50, putative	0.93	0.945	1.236	1.037	0.958	1.047	1.295	1.1	0.768	0.892	0.941	0.867
centaurin beta, putative	1.305	1.035	1.351	1.23033	1.266	1.054	1.374	1.23133	1.54	1.256	1.881	1.559
hypothetical protein IscW_ISCW017806	0.827	0.767	0.864	0.819333	0.882	0.756	0.879	0.839	0.642	0.729	0.941	0.770667
flavonol reductase/cinnamoyl-CoA reductase, putative	0.617	0.42	0.497	0.511333	0.577	0.386	0.443	0.468667	0.661	0.455	0.58	0.565333
beta-glucocerebrosidase, putative	2.327	1.97	1.992	2.09633	2.371	1.838	1.847	2.01867	5.346	4.346	4.548	4.74667
hypothetical protein IscW_ISCW017777	0.907	0.746	0.647	0.766667	0.965	0.737	0.695	0.799	0.658	0.702	0.619	0.659667
synaptojanin, putative	0.881	0.916	0.824	0.873667	0.87	0.91	0.866	0.882	0.889	0.994	0.941	0.941333
vacuolar membrane protein pep18, putative	1.211	0.979	1.569	1.253	1.331	1.055	1.572	1.31933	1.861	1.544	2.269	1.89133
26S proteasome regulatory complex, subunit RPN7/PSMD6, putative	1.628	1.726	1.916	1.75667	1.652	1.756	1.903	1.77033	1.94	2.005	2.154	2.033
cytosolic sulfotransferase	1.06	1.465	1.397	1.30733	0.948	1.358	1.323	1.20967	1.044	1.499	1.524	1.35567
phytanoyl-CoA alpha-hydroxylase, putative	1.434	1.283	1.305	1.34067	1.533	1.263	1.263	1.353	2.104	1.823	2.017	1.98133
chaperonin complex component, TCP-1 delta subunit, putative	1.501	1.454	1.462	1.47233	1.439	1.428	1.405	1.424	1.234	1.206	1.176	1.20533
glyoxylase, putative	1.799	1.433	1.478	1.57	1.492	1.258	1.273	1.341	2.348	1.629	1.789	1.922
cytochrome P450, putative	1.927	2.714	2.291	2.31067	2.06	3.035	2.519	2.538	2.334	3.463	2.982	2.92633
golgi SNAP receptor complex member, putative	1.21	1.237	1.558	1.335	0.964	0.903	1.201	1.02267	0.597	0.513	0.61	0.573333
vAMP-7, putative	1.348	1.294	1.25	1.29733	1.324	1.296	1.211	1.277	1.633	1.485	1.549	1.55567
DEAD-box protein, putative	1.905	1.675	1.786	1.78867	1.729	1.524	1.639	1.63067	1.553	1.356	1.381	1.43
secretory protein, putative	0.544	0.443	0.494	0.493667	0.447	0.396	0.424	0.422333	0.422	0.349	0.376	0.382333
glyoxylate/hydroxypyruvate reductase, putative	0.855	0.696	0.676	0.742333	0.836	0.677	0.62	0.711	0.861	0.654	0.587	0.700667
dynactin, putative	2	1.848	1.881	1.90967	1.891	1.828	1.826	1.84833	1.954	1.844	1.774	1.85733
COPII vesicle protein, putative	3.218	2.481	3.163	2.954	3.348	2.344	3.034	2.90867	2.863	1.907	2.343	2.371
brahma/SWI2-related protein BRG-1	0.607	0.869	0.952	0.809333	0.57	0.775	0.857	0.734	0.495	0.727	0.757	0.659667
golgi apparatus protein, putative	1.647	1.826	1.714	1.729	1.475	1.754	1.67	1.633	1.673	1.965	1.801	1.813
protein NUF1, putative	1.341	1.544	1.774	1.553	1.346	1.561	1.741	1.54933	1.1	1.217	1.369	1.22867
protein groucho-2, putative	1.807	1.949	1.861	1.87233	1.632	1.535	1.642	1.603	1.694	1.575	1.654	1.641
COP9 signalosome, subunit CSN6, putative	2.365	1.807	2.129	2.10033	2.329	1.57	1.945	1.948	2.272	1.658	1.992	1.974
vacuolar protein-sorting protein, putative	1.617	1.359	1.201	1.39233	1.586	1.309	1.149	1.348	1.655	1.36	1.107	1.374
CAP-Gly domain-containing linker protein, putative	0.991	1.06	1.085	1.04533	1.009	1.084	1.106	1.06633	0.995	1.075	1.134	1.068
ribosomal protein S25, putative	0.235	0.244	0.272	0.250333	0.409	0.409	0.464	0.427333	0.169	0.181	0.205	0.185
LisH motif-containing protein	1.003	1.091	1.176	1.09	1.006	1.103	1.232	1.11367	0.98	1.062	1.141	1.061
ribosomal protein L15, putative	1.493	1.312	1.3	1.36833	1.407	1.122	1.177	1.23533	1.076	0.793	0.891	0.92
arsenite-translocating ATPase, putative	2.335	3.208	2.594	2.71233	2.117	3.091	2.442	2.55	1.976	2.623	2.18	2.25967
protein-L-isoaspartate(D-aspartate) O-methyltransferase, putative	1.015	0.84	1.17	1.00833	0.976	0.844	1.149	0.989667	0.981	0.863	1.15	0.998
karyopherin (importin) beta, putative	2.593	2.056	2.116	2.255	2.282	1.969	1.972	2.07433	1.91	1.711	1.632	1.751
synapse-associated protein, putative	0.37	0.429	0.416	0.405	0.428	0.47	0.498	0.465333	0.263	0.279	0.272	0.271333
ribosomal protein L4, putative	0.937	1.039	0.922	0.966	0.913	0.998	0.898	0.936333	0.644	0.737	0.644	0.675
hemocyte protein-glutamine gamma-glutamyltransferase, putative	1.585	2.034	1.669	1.76267	1.573	1.909	1.589	1.69033	2.378	3.181	2.63	2.72967
pinin, putative	0.304	0.219	0.319	0.280667	0.318	0.214	0.31	0.280667	0.256	0.158	0.228	0.214
conserved hypothetical protein	1.78	1.644	1.305	1.57633	1.694	1.597	1.252	1.51433	1.505	1.461	1.234	1.4
muscle myosin heavy chain, putative	0.991	1.003	1.208	1.06733	0.971	0.99	1.312	1.091	0.874	1.027	1.314	1.07167
20S proteasome, regulatory subunit alpha type PSMA7/PRE6, putative	1.233	1.545	1.476	1.418	1.463	1.655	1.642	1.58667	1.511	1.751	1.732	1.66467
conserved hypothetical protein	1.584	1.749	1.252	1.52833	1.773	1.846	1.307	1.642	1.356	1.582	1.108	1.34867
coiled-coil domain-containing protein, putative	1.01	1.124	1.134	1.08933	0.91	1.334	1.139	1.12767	1.034	1.414	1.219	1.22233
conserved hypothetical protein	2.358	2.172	2.242	2.25733	2.442	2.125	2.197	2.25467	1.875	1.922	1.797	1.86467
ATP-dependent RNA helicase, putative	2.439	2.373	2.442	2.418	2.441	2.408	2.429	2.426	2.331	2.246	2.431	2.336
protein disulfide isomerase, putative	1.693	1.762	1.66	1.705	1.713	1.701	1.611	1.675	1.222	1.267	1.101	1.19667
programmed cell death 6-interacting protein, putative	1.309	1.348	1.794	1.48367	1.262	1.241	1.661	1.388	1.626	1.65	2.203	1.82633
B-cell receptor-associated protein, putative	1.738	2.243	1.884	1.955	1.693	2.128	1.794	1.87167	1.108	1.312	1.092	1.17067
alternative splicing factor SRp55/B52/SRp75, putative	0.287	0.274	0.372	0.311	0.295	0.253	0.358	0.302	0.421	0.332	0.495	0.416
UDP-glucose dehydrogenase, putative	1.636	1.316	1.359	1.437	1.687	1.341	1.325	1.451	1.681	1.37	1.316	1.45567
hypothetical protein IscW_ISCW007032	0.638	0.626	0.704	0.656	0.482	0.506	0.524	0.504	0.564	0.571	0.62	0.585
Embryonic protein DC-8, putative	1.279	1.293	1.428	1.33333	1.277	1.267	1.332	1.292	0.937	0.965	0.989	0.963667
conserved hypothetical protein	0.79	0.962	0.949	0.900333	0.867	1.003	0.939	0.936333	0.907	0.985	0.999	0.963667
midasin, putative	0.703	0.824	0.705	0.744	0.694	0.802	0.797	0.764333	0.557	0.727	0.682	0.655333
spindle pole body protein, putative	0.62	0.783	0.929	0.777333	0.658	0.795	1.014	0.822333	0.695	0.854	1.031	0.86
wiskott-aldrich syndrome protein, putative	0.56	0.592	0.651	0.601	0.601	0.61	0.692	0.634333	0.424	0.453	0.513	0.463333
cation-transporting ATPase 13a1, putative	2.32	1.842	1.947	2.03633	2.384	1.896	1.917	2.06567	1.731	1.394	1.302	1.47567
initiation factor 2 subunit, putative	1.407	1.276	1.346	1.343	1.457	1.295	1.269	1.34033	0.901	0.789	0.778	0.822667
GTP-binding protein, putative	0.235	0.203	0.215	0.217667	0.279	0.207	0.209	0.231667	0.242	0.169	0.173	0.194667
inositol monophosphatase, putative	1.224	1.676	1.665	1.52167	1.377	1.838	1.675	1.63	1.256	1.335	1.2	1.26367
protein-L-isoaspartate(D-aspartate) O-methyltransferase, putative	0.867	0.72	0.857	0.814667	0.858	0.772	0.867	0.832333	1.016	0.803	0.969	0.929333
nuclear pore complex protein nup153, putative	0.173	0.238	0.186	0.199	0.207	0.283	0.22	0.236667	0.142	0.203	0.147	0.164
phosphoribosylpyrophosphate synthetase-associated protein, putative	1.883	1.712	1.838	1.811	1.977	1.739	1.864	1.86	1.886	1.652	1.808	1.782
eukaryotic translation initiation factor 3 subunit, putative	1.881	1.524	2.057	1.82067	1.797	1.412	1.982	1.73033	1.446	1.173	1.669	1.42933
conserved hypothetical protein	1.245	1.639	1.922	1.602	1.289	1.685	1.893	1.62233	1.257	1.738	2.024	1.673
bcl2/adenovirus E1b 19-kD protein-interacting protein, putative	2.322	1.669	1.848	1.94633	2.132	1.586	1.757	1.825	1.641	1.325	1.391	1.45233
conserved hypothetical protein	0.363	0.322	0.339	0.341333	0.403	0.369	0.385	0.385667	0.275	0.274	0.261	0.27
conserved hypothetical protein	1.151	1.56	1.81	1.507	1.157	1.483	1.716	1.452	0.971	1.366	1.521	1.286
multiple ankyrin repeats single kh domain protein, putative	0.598	0.843	0.734	0.725	0.6	0.796	0.777	0.724333	0.375	0.493	0.51	0.459333
N-acetylglucosaminyltransferase I, putative	2.476	2.158	1.795	2.143	2.591	2.333	1.758	2.22733	2.056	1.741	1.332	1.70967
conserved hypothetical protein	1.246	0.942	1.375	1.18767	1.283	0.99	1.367	1.21333	0.991	0.747	1.132	0.956667
hypothetical protein IscW_ISCW008816	0.937	0.854	0.918	0.903	0.886	0.8	0.892	0.859333	0.694	0.931	1.127	0.917333
translocation protein SEC62, putative	3.058	2.072	2.374	2.50133	3.529	2.323	2.774	2.87533	1.551	1.16	1.374	1.36167
conserved hypothetical protein	1.404	0.985	1.069	1.15267	1.447	1.074	1.19	1.237	1.725	1.199	1.401	1.44167
proline synthetase associated protein, putative	1.321	1.136	1.207	1.22133	1.287	1.019	1.107	1.13767	1.166	0.938	0.751	0.951667
limbic system-associated membrane protein, putative	0.902	0.821	0.685	0.802667	0.886	0.787	0.713	0.795333	1.803	1.534	1.408	1.58167
nonsense-mediated mRNA decay protein, putative	1.982	1.909	1.351	1.74733	1.936	1.995	1.325	1.752	1.387	1.467	0.975	1.27633
GMP reductase, putative	1.166	1.096	1.54	1.26733	1.001	1.026	1.359	1.12867	1.2	1.087	1.401	1.22933
fibrinogen, putative	1.616	1.522	1.284	1.474	1.483	1.43	1.209	1.374	1.797	1.744	1.47	1.67033
transcriptional coactivator, putative	0.965	0.964	1.167	1.032	1.032	1.077	1.254	1.121	0.686	0.692	0.887	0.755
WD-repeat protein, putative	0.734	0.795	0.946	0.825	0.671	0.755	0.874	0.766667	0.676	0.701	0.858	0.745
aldehyde dehydrogenase, putative	2.595	2.044	2.271	2.30333	2.317	1.832	2.034	2.061	2.538	2.076	2.322	2.312
UDP-N-acetylglucosamine pyrophosphorylase, putative	1.289	1.571	1.512	1.45733	1.234	1.458	1.446	1.37933	1.373	1.511	1.61	1.498
cell cycle control protein 50A, putative	1.936	1.504	1.541	1.66033	1.907	1.432	1.553	1.63067	1.824	1.289	1.781	1.63133
transmembrane protein, putative	1.707	1.2	1.532	1.47967	1.709	1.189	1.554	1.484	1.579	1.088	1.382	1.34967
conserved hypothetical protein	0.402	0.437	0.42	0.419667	0.475	0.519	0.463	0.485667	0.327	0.422	0.362	0.370333
aminopeptidase, putative	1.721	2.039	1.824	1.86133	1.571	1.918	1.738	1.74233	1.985	2.374	2.331	2.23
conserved hypothetical protein	0.07	0.077	0.062	0.0696667	0.088	0.095	0.076	0.0863333	0.049	0.059	0.044	0.0506667
cAMP-dependent protein kinase catalytic subunit, putative	2.682	2.105	1.917	2.23467	2.473	1.948	1.684	2.035	2.025	1.745	1.796	1.85533
conserved hypothetical protein	2.334	1.769	2.264	2.12233	2.107	1.68	2.108	1.965	1.644	1.294	1.629	1.52233
splicing factor 3B subunit, putative	1.191	1.265	1.234	1.23	1.183	1.292	1.242	1.239	1.237	1.334	1.399	1.32333
conserved hypothetical protein	1.099	0.877	1.053	1.00967	1.181	0.938	1.13	1.083	1.384	0.955	1.1	1.14633
hexosaminidase domain-containing protein, putative	2.188	1.394	1.868	1.81667	2.278	1.457	1.984	1.90633	2.512	1.694	2.351	2.18567
protein phosphatase, putative	2.867	1.859	2.611	2.44567	2.521	1.642	2.363	2.17533	2.327	1.619	2.193	2.04633
4-aminobutyrate aminotransferase, putative	0.86	0.789	1.021	0.89	0.913	0.867	1.049	0.943	0.974	0.985	1.267	1.07533
multiple pdz domain protein, putative	1.067	0.901	0.878	0.948667	1.093	0.833	0.787	0.904333	1.09	0.836	0.804	0.91
hypothetical protein IscW_ISCW019646	0.582	0.668	0.786	0.678667	0.565	0.617	0.71	0.630667	0.562	0.67	0.657	0.629667
mitochondrial processing peptidase alpha subunit, putative	2.595	1.903	2.146	2.21467	2.304	1.741	1.926	1.99033	2.434	1.819	1.906	2.053
SNARE-associated protein snapin, putative	0.859	0.796	0.823	0.826	0.818	0.749	0.773	0.78	0.849	0.725	0.749	0.774333
gamma-glutamyltransferase, putative	1.522	1.473	1.362	1.45233	1.979	1.725	1.81	1.838	2.401	2.04	2.075	2.172
peroxinectin, putative	0.888	0.804	0.807	0.833	0.888	0.803	0.839	0.843333	1.133	0.971	1.067	1.057
autophagy protein, putative	1.484	1.329	1.142	1.31833	1.494	1.301	1.125	1.30667	2.121	1.747	1.673	1.847
protein-tyrosine sulphotransferase, putative	1.946	1.976	2.612	2.178	2.047	2.062	2.669	2.25933	1.404	1.413	1.905	1.574
Paxillin, putative	0.53	0.696	0.669	0.631667	0.62	0.723	0.749	0.697333	0.491	0.54	0.565	0.532
26S proteasome regulatory subunit rpn2, putative	0.472	0.441	0.501	0.471333	0.435	0.419	0.447	0.433667	0.473	0.43	0.469	0.457333
heat shock protein 70 (HSP70)-interacting protein, putative	1.28	1.274	1.722	1.42533	1.399	1.34	1.844	1.52767	1.261	1.22	1.698	1.393
synapse-associated protein, putative	1.898	1.915	2.62	2.14433	2.021	2.075	2.835	2.31033	1.328	1.291	1.765	1.46133
fumarylacetoacetase, putative	0.95	0.762	0.728	0.813333	0.911	0.793	0.84	0.848	1.027	0.987	1.042	1.01867
thymidylate kinase, putative	1.44	1.898	1.616	1.65133	1.235	1.716	1.643	1.53133	0.854	1.101	0.984	0.979667
DNA ligase, putative	1.238	0.989	1.121	1.116	1.196	0.983	1.07	1.083	1.409	1.068	1.214	1.23033
failed axon connections, putative	0.813	0.621	0.637	0.690333	0.835	0.73	0.701	0.755333	1.344	1.186	1.104	1.21133
ribosome recycling factor, putative	0.504	0.586	0.619	0.569667	0.526	0.713	0.589	0.609333	0.302	0.449	0.35	0.367
ubiquitin-specific protease, putative	1.424	1.213	1.323	1.32	1.365	1.159	1.248	1.25733	1.426	1.266	1.31	1.334
cyclophilin A, putative	0.48	0.464	0.54	0.494667	0.631	0.633	0.688	0.650667	0.532	0.496	0.598	0.542
conserved oligomeric golgi complex subunit, putative	2.059	2.22	3.129	2.46933	1.994	2.13	2.798	2.30733	1.832	1.844	2.437	2.03767
methylmalonyl-CoA mutase, putative	1.993	1.926	2.425	2.11467	1.999	1.687	2.216	1.96733	1.684	1.241	1.698	1.541
hypothetical protein IscW_ISCW008133	0.094	0.085	0.088	0.089	0.113	0.108	0.109	0.11	0.078	0.07	0.071	0.073
ribosomal protein S30, putative	1.545	1.662	1.66	1.62233	1.537	1.691	1.591	1.60633	1.32	1.543	1.442	1.435
phosphoglycerate mutase, putative	1.908	1.668	1.787	1.78767	1.765	1.556	1.672	1.66433	2.118	1.79	1.924	1.944
ATP-dependent RNA helicase, putative	1.869	1.758	1.5	1.709	1.817	1.747	1.536	1.7	1.433	1.678	1.334	1.48167
ribosomal protein S19, putative	0.68	0.586	0.748	0.671333	0.721	0.636	0.839	0.732	0.42	0.366	0.482	0.422667
cytoplasmic dynein 1 intermediate chain, putative	1.096	1.219	1.337	1.21733	1.084	1.181	1.289	1.18467	0.921	1.044	1.13	1.03167
glyoxylate/hydroxypyruvate reductase, putative	2.556	2.048	2.775	2.45967	2.4	1.951	2.457	2.26933	4.207	3.057	3.886	3.71667
polyprenyl synthetase, putative	1.257	1.192	1.357	1.26867	1.153	1.148	1.268	1.18967	0.901	0.868	0.951	0.906667
Jun-N-terminal kinase, putative	1.602	1.327	1.315	1.41467	1.604	1.361	1.271	1.412	1.535	1.261	1.253	1.34967
RNA-binding protein musashi, putative	0.128	0.161	0.163	0.150667	0.136	0.173	0.174	0.161	0.096	0.144	0.111	0.117
conserved hypothetical protein	1.441	1.626	1.424	1.497	1.443	1.663	1.454	1.52	1.243	1.169	1.143	1.185
RNA polymerase-associated protein LEO1, putative	0.811	0.844	0.775	0.81	0.527	0.518	0.487	0.510667	0.768	0.789	0.781	0.779333
aminoimidazole-4-carboxamide ribonucleotidetransformylase/IMP cyclohydrolase, putative	1.134	1.431	1.476	1.347	1.408	1.834	1.852	1.698	1.452	1.793	1.816	1.687
leucine rich domain-containing protein, putative	0.94	1.221	1.297	1.15267	0.982	1.276	1.314	1.19067	0.878	1.19	1.227	1.09833
WD-repeat protein, putative	0.915	1.017	0.893	0.941667	0.763	0.819	0.766	0.782667	0.814	0.918	0.882	0.871333
dual oxidase 1, putative	1.043	0.896	1.154	1.031	1.149	0.915	1.207	1.09033	1.69	1.37	1.741	1.60033
vacuolar sorting protein, putative	1.704	1.597	2.342	1.881	1.669	1.527	2.277	1.82433	1.594	1.509	2.291	1.798
GOT2 aspartate aminotransferase, putative	1.276	1.45	1.613	1.44633	1.225	1.422	1.592	1.413	1.271	1.508	1.662	1.48033
methylmalonyl coenzyme A mutase, putative	1.518	1.67	1.492	1.56	1.514	1.576	1.437	1.509	1.392	1.428	1.214	1.34467
hypothetical protein IscW_ISCW020520	0.459	0.439	0.452	0.45	0.651	0.56	0.583	0.598	0.347	0.327	0.287	0.320333
28S ribosomal protein S9, putative	1.737	1.312	1.893	1.64733	1.697	1.377	1.85	1.64133	1.465	1.188	1.636	1.42967
GTP-binding protein, putative	2.911	2.272	2.828	2.67033	2.887	2.348	2.704	2.64633	2.227	1.902	2.295	2.14133
rho GDP dissociation inhibitor, putative	2.438	2.117	2.311	2.28867	2.27	2.051	2.311	2.21067	3.418	2.723	2.918	3.01967
component of oligomeric golgi complex, putative	1.411	1.628	1.438	1.49233	1.453	1.618	1.523	1.53133	1.178	1.327	1.337	1.28067
RNA-binding protein musashi, putative	0.961	0.96	0.871	0.930667	1.077	1.127	0.968	1.05733	1.057	1.122	0.955	1.04467
cytochrome C oxidase subunit Va	1.19	1.208	1.308	1.23533	1.16	1.166	1.231	1.18567	1.209	1.194	1.23	1.211
WD-repeat protein, putative	2.057	2.169	1.766	1.99733	1.814	2.012	1.653	1.82633	1.572	1.766	1.435	1.591
galectin, putative	1.378	1.532	1.513	1.47433	1.268	1.419	1.413	1.36667	1.686	1.937	1.983	1.86867
6-phosphogluconate dehydrogenase, putative	1.379	1.581	1.654	1.538	1.271	1.48	1.503	1.418	1.555	1.849	1.981	1.795
secreted salivary gland peptide, putative	1.168	1.158	1.448	1.258	1.278	1.165	1.486	1.30967	1.188	1.336	1.243	1.25567
LMBR1 domain-containing protein, putative	0.749	0.874	1.063	0.895333	0.683	0.791	0.893	0.789	0.77	0.911	1.123	0.934667
neuronal cell adhesion molecule, putative	1.234	1.065	1.262	1.187	1.386	1.125	1.358	1.28967	2.062	1.668	2.021	1.917
villin, putative	0.704	0.826	0.884	0.804667	0.789	0.956	0.953	0.899333	1.665	2.117	1.915	1.899
hypothetical protein IscW_ISCW020033	1.047	1.055	0.927	1.00967	1.056	1.044	0.928	1.00933	1.133	1.082	0.868	1.02767
brefeldin A-inhibited guanine nucleotide-exchange protein, putative	2.137	2.47	2.768	2.45833	2.053	2.412	2.812	2.42567	1.851	2.411	2.611	2.291
DNA-directed RNA polymerase II largest subunit, putative	0.896	0.942	0.975	0.937667	0.958	0.934	0.958	0.95	0.927	0.912	0.922	0.920333
Osmotic avoidance abnormal protein, putative	0.756	0.811	0.876	0.814333	0.829	0.855	0.925	0.869667	0.807	0.838	0.885	0.843333
enoyl-CoA hydratase, putative	2.357	2.074	2.079	2.17	2.213	1.961	1.995	2.05633	2.501	2.239	2.336	2.35867
alpha-B-crystallin, putative	0.841	0.959	1.01	0.936667	0.882	1.187	1.214	1.09433	1.046	1.486	1.433	1.32167
conserved hypothetical protein	1.407	1.322	1.598	1.44233	1.361	1.266	1.56	1.39567	1.982	1.715	2.268	1.98833
cargo transport protein EMP24, putative	1.458	1.236	1.405	1.36633	1.593	1.284	1.54	1.47233	1.364	1.091	1.342	1.26567
cell adhesion molecule, putative	1.998	2.181	2.231	2.13667	1.912	1.671	1.723	1.76867	7.042	8.444	8.004	7.83
Scaffold attachment factor B1, putative	0.294	0.389	0.42	0.367667	0.372	0.51	0.505	0.462333	0.133	0.169	0.209	0.170333
mitochondrial import inner membrane translocase subunit TIM50, putative	1.386	0.953	1.536	1.29167	1.342	0.933	1.435	1.23667	1.212	0.834	1.192	1.07933
poly(A) polymerase, putative	0.614	0.557	0.415	0.528667	0.631	0.553	0.428	0.537333	0.597	0.515	0.367	0.493
fumarase, putative	2.447	1.959	2.06	2.15533	2.491	1.925	2.044	2.15333	2.281	1.753	1.843	1.959
poly	0.785	0.741	0.839	0.788333	0.815	0.745	0.846	0.802	0.715	0.681	0.661	0.685667
zinc finger protein, putative	0.216	0.18	0.21	0.202	0.241	0.237	0.262	0.246667	0.229	0.186	0.231	0.215333
translation elongation factor EF-1 alpha/Tu, putative	1.198	1.12	1.14	1.15267	1.21	1.118	1.123	1.15033	0.916	0.851	0.869	0.878667
eukaryotic translation initiation factor 4 gamma, putative	1.541	1.469	1.746	1.58533	1.797	1.624	2.027	1.816	1.155	1.07	1.307	1.17733
high-density lipoprotein-binding protein, putative	1.093	1.077	1.152	1.10733	1.155	1.148	1.203	1.16867	0.605	0.652	0.657	0.638
hypothetical protein IscW_ISCW009032	1.043	0.974	1.15	1.05567	1.241	1.133	1.314	1.22933	1.826	1.659	2.043	1.84267
alternative splicing factor SRp20/9G8, putative	0.177	0.21	0.196	0.194333	0.253	0.29	0.277	0.273333	0.12	0.14	0.125	0.128333
UDP-GalNAc:polypeptide N-acetylgalactosaminyl transferase, putative	2.898	1.977	2.717	2.53067	3.243	2.322	3.401	2.98867	2.262	1.651	2.285	2.066
tubulin-specific chaperone B, putative	1.068	1.377	1.222	1.22233	1.193	1.462	1.33	1.32833	1.066	1.191	1.059	1.10533
conserved hypothetical protein	1.737	1.293	1.88	1.63667	1.396	1.123	1.528	1.349	1.435	0.99	1.542	1.32233
conserved hypothetical protein	0.785	0.724	0.655	0.721333	0.785	0.707	0.657	0.716333	0.772	0.659	0.624	0.685
citrate synthase, putative	1.534	1.511	1.954	1.66633	1.423	1.387	1.785	1.53167	1.591	1.588	2.076	1.75167
ABC transporter, putative	3.082	2.175	2.746	2.66767	3.465	2.394	3.017	2.95867	2.258	1.612	2.025	1.965
Queuine tRNA-ribosyltransferase, putative	2.406	2.381	1.964	2.25033	2.454	2.333	2.077	2.288	2.391	2.499	2.107	2.33233
Ca2+ sensor, putative	1.032	1.145	0.908	1.02833	0.884	0.987	0.742	0.871	0.833	0.94	0.755	0.842667
conserved hypothetical protein	2.426	2.036	2.565	2.34233	2.485	2.055	2.631	2.39033	2.694	2.161	2.797	2.55067
elongation factor 1 beta/delta chain, putative	1.089	1.018	1.001	1.036	1.008	0.916	0.942	0.955333	0.692	0.697	0.682	0.690333
dihydrolipoamide succinyltransferase, putative	2.094	1.996	1.643	1.911	2.281	1.911	1.545	1.91233	1.736	2.086	1.541	1.78767
26S proteasome regulatory subunit rpn1, putative	0.968	1.291	0.894	1.051	0.986	1.251	0.896	1.04433	1.23	1.459	0.995	1.228
proteasome activator complex subunit, putative	1.032	1.416	0.952	1.13333	1.043	1.439	0.95	1.144	1.227	1.705	1.144	1.35867
neurogenic locus notch, putative	1.076	1.007	0.765	0.949333	0.851	0.8	0.64	0.763667	1.863	1.544	1.353	1.58667
conserved hypothetical protein	0.255	0.246	0.296	0.265667	0.246	0.234	0.287	0.255667	0.236	0.24	0.294	0.256667
hypothetical protein IscW_ISCW011075	0.486	0.667	0.661	0.604667	0.611	0.669	0.663	0.647667	0.399	0.497	0.488	0.461333
hypothetical protein IscW_ISCW011077	0.918	0.819	0.791	0.842667	0.87	0.786	0.795	0.817	0.548	0.46	0.477	0.495
ribonucleotide reductase, alpha subunit, putative	2.61	1.926	2.165	2.23367	2.46	1.74	2.106	2.102	2.143	1.605	1.87	1.87267
ribosomal protein L18, putative	0.848	0.857	0.884	0.863	0.765	0.771	0.788	0.774667	0.659	0.633	0.674	0.655333
poly(A) polymerase, putative	1.769	1.45	1.644	1.621	1.781	1.453	1.718	1.65067	1.972	1.659	1.946	1.859
histidine triad (hit) protein member, putative	0.9	0.58	0.696	0.725333	0.887	0.562	0.66	0.703	1.049	0.741	0.786	0.858667
conserved oligomeric golgi complex subunit, putative	1.656	1.428	2.02	1.70133	1.726	1.434	2.004	1.72133	1.396	1.191	1.679	1.422
molecular chaperone, putative	1.109	0.835	0.832	0.925333	1.104	0.852	0.819	0.925	0.582	0.486	0.421	0.496333
microtubule-associated protein tau, putative	0.062	0.069	0.072	0.0676667	0.075	0.083	0.092	0.0833333	0.062	0.06	0.077	0.0663333
tomosyn, putative	1.061	1.035	1.166	1.08733	0.982	0.997	1.124	1.03433	0.642	0.658	0.685	0.661667
ribosomal protein S10, putative	1.267	1.073	1.452	1.264	1.266	1.02	1.611	1.299	0.832	0.697	1.044	0.857667
ankyrin repeat containing protein	1.283	1.638	1.693	1.538	1.209	1.412	1.462	1.361	0.92	1.035	1.384	1.113
hypothetical protein IscW_ISCW013316	0.148	0.17	0.147	0.155	0.159	0.182	0.156	0.165667	0.09	0.1	0.091	0.0936667
aldehyde dehydrogenase, putative	0.427	0.471	0.426	0.441333	0.543	0.567	0.53	0.546667	0.619	0.704	0.636	0.653
threonyl-tRNA synthetase, putative	1.784	1.754	1.537	1.69167	1.8	1.737	1.545	1.694	1.552	1.518	1.33	1.46667
chaperonin complex component, TCP-1 theta subunit, putative	1.592	1.795	1.359	1.582	1.639	1.826	1.368	1.611	1.333	1.538	1.17	1.347
39S ribosomal protein L54, putative	0.655	0.812	0.747	0.738	0.662	0.792	0.7	0.718	0.415	0.519	0.465	0.466333
conserved hypothetical protein	0.967	1.158	1.342	1.15567	1.025	1.245	1.364	1.21133	1.152	1.467	1.765	1.46133
D-alanyl-D-alanine carboxypeptidase, putative	1.142	1.036	1.248	1.142	1.001	0.909	1.132	1.014	0.75	0.74	0.892	0.794
glutathione S-transferase, putative	3.749	2.648	3.621	3.33933	3.161	2.199	2.94	2.76667	2.395	1.661	2.213	2.08967
NADH:ubiquinone oxidoreductase, NDUFS8/23 kDa subunit, putative	1.492	1.507	1	1.333	1.379	1.412	0.926	1.239	1.476	1.406	0.954	1.27867
glucose dehydrogenase, putative	3.48	3.113	4.322	3.63833	3.247	2.376	3.158	2.927	3.385	2.427	3.388	3.06667
electron transfer flavoprotein, beta subunit, putative	1.066	1.021	1.063	1.05	1.04	1.029	1.083	1.05067	1.04	1.023	1.118	1.06033
ubiquitination factor E4a, putative	2.465	1.671	1.969	2.035	2.038	1.661	1.967	1.88867	1.541	1.165	1.367	1.35767
hypothetical protein IscW_ISCW011195	0.207	0.254	0.268	0.243	0.167	0.205	0.214	0.195333	0.104	0.139	0.116	0.119667
sumo-1-activating enzyme E1a, putative	0.849	0.915	0.896	0.886667	0.853	0.891	0.955	0.899667	0.828	0.781	0.97	0.859667
NudC domain-containing protein, putative	1.645	1.78	1.704	1.70967	1.551	1.745	1.643	1.64633	1.737	1.973	1.953	1.88767
iron-containing alcohol dehydrogenase, putative	1.431	1.028	1.694	1.38433	1.403	0.982	1.626	1.337	1.169	0.862	1.409	1.14667
conserved hypothetical protein	0.881	0.855	0.555	0.763667	0.894	0.888	0.631	0.804333	0.639	0.812	0.542	0.664333
translation elongation factor, putative	1.646	1.82	1.934	1.8	1.724	1.855	2.006	1.86167	1.335	1.478	1.614	1.47567
protein 4.1G, putative	0.4	0.44	0.385	0.408333	0.476	0.553	0.468	0.499	0.387	0.443	0.381	0.403667
alpha 1,2 mannosidase precursor, putative	2.73	2.135	2.818	2.561	2.808	2.121	2.774	2.56767	1.953	1.51	2.048	1.837
ubiquitin protein ligase, putative	2.15	2.29	2.591	2.34367	2.259	2.395	2.631	2.42833	1.378	1.519	1.752	1.54967
DNA replication factor/protein phosphatase inhibitor SET/SPR-2, putative	1.141	1.12	1.151	1.13733	0.663	0.647	0.709	0.673	1.336	1.297	1.355	1.32933
conserved hypothetical protein	0.442	0.481	0.337	0.42	0.612	0.652	0.466	0.576667	0.382	0.386	0.253	0.340333
conserved hypothetical protein	2.316	1.619	2.208	2.04767	2.188	1.487	2.172	1.949	2.193	1.615	2.369	2.059
small nuclear ribonucleoprotein sm D2, putative	1.359	1.02	1.044	1.141	1.3	0.991	1.048	1.113	1.428	1.04	1.116	1.19467
proteasome subunit alpha type, putative	1.204	0.994	1.273	1.157	1.036	0.885	1.086	1.00233	1.31	1.065	1.367	1.24733
endocytosis/signaling protein EHD1, putative	1.414	1.268	1.892	1.52467	1.447	1.352	1.953	1.584	1.801	1.661	2.468	1.97667
spectrin beta chain, putative	1.707	1.611	1.455	1.591	1.333	1.219	1.128	1.22667	2.029	1.908	1.748	1.895
beta-ureidopropionase, putative	2.573	3.623	2.431	2.87567	2.306	2.963	2.281	2.51667	3.63	4.644	3.26	3.84467
Cniwi protein, putative	1.312	1.232	1.103	1.21567	1.613	1.396	1.268	1.42567	1.524	1.357	1.208	1.363
multifunctional chaperone, putative	2.219	2.004	2.209	2.144	2.253	2.155	2.443	2.28367	2.672	2.522	3.023	2.739
ABC transporter, putative	0.861	1.009	1.215	1.02833	0.797	0.948	1.128	0.957667	0.733	0.967	1.192	0.964
conserved hypothetical protein	2.433	2.314	2.468	2.405	1.085	1.034	1.148	1.089	2.758	2.74	2.891	2.79633
radixin, moesin, putative	1.553	1.549	1.458	1.52	1.577	1.553	1.459	1.52967	1.96	1.991	1.882	1.94433
alpha-L-fucosidase, putative	1.776	1.954	2.126	1.952	1.733	2.074	2.131	1.97933	3.551	4.106	4.556	4.071
succinyl-CoA synthetase, beta subunit, putative	3.332	3.399	4.064	3.59833	2.926	2.912	3.432	3.09	3.048	3.222	3.788	3.35267
beta chain of the tetrameric hemoglobin, putative	4.861	3.162	3.928	3.98367	2.889	2.015	2.544	2.48267	2.554	1.843	2.298	2.23167
secreted protein, putative	0.585	0.599	0.668	0.617333	0.559	0.555	0.629	0.581	0.74	0.74	0.815	0.765
thimet oligopeptidase, putative	1.353	1.449	1.486	1.42933	1.279	1.354	1.31	1.31433	1.45	1.557	1.512	1.50633
vitellogenin receptor, putative	1.456	1.841	1.813	1.70333	1.488	1.709	1.716	1.63767	1.184	1.486	1.438	1.36933
glyoxalase, putative	1.421	1.13	1.284	1.27833	1.394	1.081	1.243	1.23933	1.419	1.112	1.256	1.26233
65-kDa macrophage protein, putative	2.489	2.67	2.783	2.64733	2.307	2.472	2.609	2.46267	2.341	2.685	2.678	2.568
calcyphosine/tpp, putative	0.849	0.864	0.897	0.87	0.823	0.87	0.941	0.878	1.281	1.278	1.379	1.31267
prohibitin, putative	1.827	1.616	1.825	1.756	1.802	1.541	1.748	1.697	1.929	1.629	1.873	1.81033
tensin, putative	0.461	0.637	0.681	0.593	0.46	0.73	0.704	0.631333	0.448	0.61	0.667	0.575
muscle myosin heavy chain, putative	1.189	1.282	1.401	1.29067	1.196	1.252	1.374	1.274	1.454	1.535	1.768	1.58567
dynactin subunit, putative	1.946	1.687	2.102	1.91167	1.742	1.558	1.979	1.75967	1.535	1.438	1.922	1.63167
tumor rejection antigen (gp96), putative	2.013	1.865	2.048	1.97533	2.267	2.115	2.274	2.21867	1.524	1.465	1.493	1.494
deoxyuridine 5&apos;-triphosphate nucleotidohydrolase, putative	0.882	0.843	0.855	0.86	0.829	0.753	0.762	0.781333	0.45	0.429	0.496	0.458333
conserved hypothetical protein	2.55	2.999	1.909	2.486	2.458	2.791	2.03	2.42633	3.146	4.264	2.705	3.37167
amino acid transporter, putative	2.165	1.79	2.344	2.09967	2.496	2.034	2.653	2.39433	2.511	2.064	2.631	2.402
2-oxoglutarate dehydrogenase, putative	2.169	1.957	1.898	2.008	2.095	1.914	1.836	1.94833	1.816	1.627	1.625	1.68933
cytochrome B5, putative	4.235	3.112	3.905	3.75067	3.468	2.735	3.402	3.20167	1.719	1.345	1.661	1.575
vesicle coat complex COPI, beta&apos; subunit, putative	2.123	1.961	1.901	1.995	2.214	1.961	1.926	2.03367	1.702	1.554	1.471	1.57567
translation initiation factor 2C, putative	0.901	1.049	0.921	0.957	0.953	1.297	0.991	1.08033	0.95	1.515	1.175	1.21333
flavonol reductase/cinnamoyl-CoA reductase, putative	0.676	0.684	0.758	0.706	0.492	0.569	0.589	0.55	0.484	0.558	0.614	0.552
GTP-binding protein, putative	0.722	0.712	0.779	0.737667	0.681	0.703	0.784	0.722667	0.719	0.813	0.86	0.797333
GGY domain-containing protein, putative	0.135	0.093	0.123	0.117	0.264	0.224	0.25	0.246	0.09	0.058	0.071	0.073
conserved hypothetical protein	0.18	0.136	0.118	0.144667	0.179	0.144	0.126	0.149667	0.146	0.115	0.137	0.132667
translation elongation factor EF-1 alpha/Tu, putative	1.526	1.584	1.491	1.53367	1.471	1.598	1.532	1.53367	1.328	1.427	1.412	1.389
CRISP3: cysteine-rich secretory protein, putative	0.612	0.72	0.6	0.644	0.611	0.666	0.594	0.623667	0.785	0.864	0.692	0.780333
ribose-5-phosphate isomerase, putative	0.618	0.972	0.901	0.830333	0.569	0.772	0.789	0.71	0.528	0.62	0.661	0.603
hyaluronan mediated motility receptor, putative	1.17	1.318	1.406	1.298	1.161	1.271	1.333	1.255	0.931	1.07	1.108	1.03633
UBX domain-containing protein, putative	1.392	1.357	1.623	1.45733	1.41	1.41	1.666	1.49533	1.211	1.11	1.483	1.268
small GTPase involved in nuclear protein import, putative	1.595	1.338	1.59	1.50767	1.583	1.381	1.622	1.52867	2.694	2.032	2.613	2.44633
gamma-soluble NSF attachment protein, putative	1.726	1.145	1.297	1.38933	1.542	1.102	1.243	1.29567	1.436	1.01	1.161	1.20233
peroxidase, putative	0.391	0.381	0.333	0.368333	0.39	0.389	0.337	0.372	0.521	0.512	0.464	0.499
AP-2 complex subunit beta-1, putative	1.967	2.092	1.949	2.00267	1.943	1.972	1.856	1.92367	2.244	2.115	1.894	2.08433
hypothetical protein IscW_ISCW010857	0.779	0.975	1.076	0.943333	0.902	1.03	1.267	1.06633	0.849	1.073	1.296	1.07267
chaperonin subunit, putative	2.044	1.515	1.76	1.773	1.993	1.463	1.666	1.70733	1.929	1.432	1.655	1.672
saposin, putative	0.54	0.849	0.691	0.693333	0.604	0.965	0.817	0.795333	2.956	3.187	2.991	3.04467
glutathione-dependent formaldehyde dehydrogenase, putative	2.058	2.958	1.98	2.332	1.784	2.476	1.671	1.977	1.647	2.111	1.552	1.77
methionine aminopeptidase, putative	1.583	1.685	1.645	1.63767	1.468	1.626	1.58	1.558	1.28	1.571	1.449	1.43333
ca(2+)/calmodulin-dependent protein kinase phosphatase, putative	0.562	0.608	0.545	0.571667	0.807	0.982	0.914	0.901	0.552	0.608	0.546	0.568667
nucleotide excision repair factor NEF2, RAD23 component, putative	0.906	0.886	1.107	0.966333	0.901	0.9	1.152	0.984333	0.773	0.768	1.019	0.853333
carnitine-acylcarnitine carrier protein, putative	0.672	0.687	0.867	0.742	0.608	0.619	0.754	0.660333	0.569	0.58	0.756	0.635
ubiquitin carboxy-terminal hydrolase, putative	1.964	1.607	2.509	2.02667	2.016	1.579	2.461	2.01867	1.87	1.637	2.555	2.02067
low-density lipoprotein receptor, putative	0.349	0.288	0.301	0.312667	0.298	0.266	0.267	0.277	0.602	0.569	0.621	0.597333
transmembrane GTPase mfn, putative	2.299	2.228	2.21	2.24567	2.289	2.148	2.305	2.24733	2.342	1.97	2.222	2.178
mannosyl-oligosaccharide glucosidase, putative	1.89	1.731	1.896	1.839	2.048	1.895	2.02	1.98767	1.434	1.372	1.362	1.38933
enoyl-CoA hydratase, putative	0.778	0.915	0.857	0.85	0.749	0.89	0.803	0.814	0.631	0.817	0.763	0.737
isoleucyl-tRNA synthetase, putative	1.509	1.348	1.906	1.58767	1.491	1.35	1.894	1.57833	1.178	1.139	1.595	1.304
TraB domain-containing protein, putative	2.334	1.923	1.772	2.00967	2.179	1.814	1.662	1.885	1.453	1.254	1.06	1.25567
ER protein with KEEL retention signal, putative	0.384	0.299	0.374	0.352333	0.472	0.359	0.457	0.429333	0.217	0.158	0.204	0.193
topoisomerase I, putative	0.964	1.052	1.339	1.11833	0.85	0.995	1.298	1.04767	1.004	1.004	1.323	1.11033
WD-repeat protein, putative	1.209	1.165	1.301	1.225	1.157	1.099	1.316	1.19067	1.088	0.97	1.077	1.045
conserved hypothetical protein	1.874	1.752	1.623	1.74967	1.852	1.549	1.545	1.64867	1.532	1.673	1.443	1.54933
histone, putative	0.09	0.091	0.104	0.095	0.128	0.132	0.146	0.135333	0.1	0.099	0.122	0.107
RAS-related protein, putative	2.246	1.561	2.112	1.973	2.165	1.546	1.981	1.89733	1.777	1.362	1.714	1.61767
conserved hypothetical protein	0.296	0.276	0.269	0.280333	0.358	0.307	0.33	0.331667	2.177	2.365	2.34	2.294
DNA-directed RNA polymerase II, putative	0.771	0.719	0.743	0.744333	0.768	0.757	0.77	0.765	0.685	0.663	0.687	0.678333
ubiquitin ligase E3 alpha, putative	1.699	1.211	1.099	1.33633	1.613	1.155	1.104	1.29067	1.731	1.304	1.172	1.40233
nucleoporin Nup37, putative	0.908	0.911	0.938	0.919	0.924	0.853	0.912	0.896333	0.921	0.893	0.99	0.934667
secreted protein	1.353	1.166	1.131	1.21667	1.454	1.271	1.15	1.29167	1.203	1.126	0.937	1.08867
C-AMP-responsive-element binding protein omega, putative	0.457	0.413	0.434	0.434667	0.499	0.462	0.503	0.488	0.322	0.276	0.294	0.297333
F0F1-type ATP synthase, beta subunit, putative	1.488	1.296	1.661	1.48167	1.434	1.27	1.621	1.44167	1.721	1.457	1.932	1.70333
programmed cell death protein, putative	1.001	0.996	0.753	0.916667	1.004	1.046	0.765	0.938333	1.058	1.12	0.862	1.01333
WD-repeat protein, putative	1.714	1.296	1.721	1.577	1.924	1.361	1.721	1.66867	1.663	1.161	1.784	1.536
conserved hypothetical protein	3.674	2.41	3.654	3.246	3.647	2.457	3.875	3.32633	2.277	1.555	2.526	2.11933
gamma-interferon inducible lysosomal thiol reductase, putative	1.642	1.309	1.405	1.452	1.242	1.054	1.152	1.14933	0.64	0.615	0.641	0.632
galactosylceramide sulfotransferase, putative	1.464	1.391	1.216	1.357	1.416	1.303	1.129	1.28267	1.27	1.246	1.003	1.173
secreted protein, putative	1.237	1.315	1.424	1.32533	1.261	1.368	1.584	1.40433	2.171	2.152	2.474	2.26567
conserved hypothetical protein	1.287	1.136	1.315	1.246	1.134	0.945	1.067	1.04867	1.637	1.276	1.517	1.47667
hypoxia up-regulated protein, putative	1.935	2.188	2.165	2.096	2.005	2.4	2.253	2.21933	1.114	1.323	1.279	1.23867
phosphoglucomutase/phosphomannomutase, putative	2.58	2.723	3.176	2.82633	2.714	2.945	3.365	3.008	2.338	2.675	2.757	2.59
conserved hypothetical protein	1.177	1.396	1.322	1.29833	1.339	1.424	1.534	1.43233	1.043	1.082	1.162	1.09567
conserved hypothetical protein	3.097	2.451	3.026	2.858	2.408	1.96	2.486	2.28467	1.894	1.495	2.04	1.80967
hypothetical protein IscW_ISCW022269	0.285	0.297	0.322	0.301333	0.316	0.312	0.353	0.327	0.192	0.17	0.194	0.185333
VAMP-associated protein involved in inositol metabolism, putative	1.317	1.337	1.235	1.29633	1.269	1.281	1.204	1.25133	0.847	0.785	0.847	0.826333
conserved hypothetical protein	1.532	1.438	1.303	1.42433	1.556	1.497	1.39	1.481	2.229	2.137	2.02	2.12867
NADH-ubiquinone oxidoreductase, NDUFS3/30 kDa subunit, putative	1.473	1.414	1.505	1.464	1.364	1.287	1.434	1.36167	1.394	1.381	1.466	1.41367
tudor domain-containing protein, putative	1.273	1.138	1.627	1.346	1.196	1.077	1.582	1.285	1.616	1.276	1.943	1.61167
splicing factor 3A, putative	0.699	0.936	0.788	0.807667	0.693	0.882	0.774	0.783	0.694	0.858	0.702	0.751333
DEAD box ATP-dependent RNA helicase, putative	1.646	1.44	1.778	1.62133	1.671	1.451	1.871	1.66433	2.016	1.69	2.432	2.046
pre-mRNA splicing factor, putative	0.764	0.698	0.857	0.773	0.733	0.665	0.846	0.748	0.551	0.515	0.643	0.569667
hypothetical protein IscW_ISCW012380	0.75	0.627	0.678	0.685	0.753	0.603	0.694	0.683333	2.358	1.923	2.307	2.196
myosin, putative	1.555	1.077	1.748	1.46	1.528	1.075	1.45	1.351	2.693	2.147	2.052	2.29733
inosine-uridine preferring nucleoside hydrolase, putative	0.995	1.204	1.447	1.21533	0.944	1.093	1.296	1.111	1.414	1.523	2.125	1.68733
caspase, apoptotic cysteine protease, putative	2.338	2.302	2.265	2.30167	2.049	2.371	2.033	2.151	1.915	2.475	2.035	2.14167
3-keto-acyl-CoA thiolase, putative	1.487	1.243	1.808	1.51267	1.597	1.294	1.816	1.569	2.072	1.679	2.281	2.01067
glycosyl hydralase, sucrase-isomaltase, putative	2.092	1.905	2.104	2.03367	1.963	1.76	1.988	1.90367	5.048	3.995	4.869	4.63733
sorting nexin, putative	1.791	1.558	1.646	1.665	1.82	1.579	1.682	1.69367	1.716	1.609	1.628	1.651
translation initiation factor eIF3, p35 subunit, putative	1.03	0.996	0.865	0.963667	1.08	1.092	0.885	1.019	0.648	0.693	0.506	0.615667
U3 small nucleolar ribonucleoprotein mpp10, putative	0.332	0.443	0.306	0.360333	0.319	0.414	0.293	0.342	0.328	0.375	0.251	0.318
calcium-binding protein, putative	0.79	0.544	0.625	0.653	0.634	0.543	0.617	0.598	0.742	0.624	0.722	0.696
mitochondrial import inner membrane translocase subunit Tim8, putative	0.827	0.944	0.972	0.914333	0.717	0.748	0.789	0.751333	0.318	0.408	0.401	0.375667
ADP-ribosylation factor interacting protein, putative	0.809	0.761	0.645	0.738333	0.676	0.69	0.575	0.647	0.419	0.479	0.443	0.447
transport and golgi organization protein, putative	1.011	0.898	0.925	0.944667	0.951	0.983	0.945	0.959667	0.79	0.563	0.801	0.718
adenosine kinase, putative	2.784	3.294	4.307	3.46167	2.366	2.711	3.489	2.85533	2.699	3.278	4.052	3.343
39S ribosomal protein L47, putative	1.349	1.277	1.62	1.41533	1.313	1.218	1.438	1.323	1.144	1.075	1.344	1.18767
sam/hd domain protein, putative	0.774	1.093	1.006	0.957667	0.755	1.072	0.972	0.933	0.563	0.886	0.72	0.723
alkyl hydroperoxide reductase, thiol specific antioxidant, putative	1.785	1.569	1.607	1.65367	1.382	1.265	1.278	1.30833	1.232	1.129	1.223	1.19467
hypothetical protein IscW_ISCW011622	1.193	0.987	1.163	1.11433	1.169	0.984	1.148	1.10033	1.118	1.046	1.022	1.062
THO complex subunit, putative	0.815	0.906	0.781	0.834	0.895	0.895	0.81	0.866667	0.726	0.804	0.662	0.730667
vacuolar assembly/sorting protein DID2, putative	0.522	0.417	0.357	0.432	0.75	0.609	0.543	0.634	0.521	0.399	0.341	0.420333
cell division cycle regulator protein, putative	1.727	1.216	1.217	1.38667	1.718	1.226	1.251	1.39833	1.63	1.104	1.133	1.289
multidrug resistance protein, putative	1.756	1.317	1.351	1.47467	1.758	1.243	1.3	1.43367	2.187	1.632	1.775	1.86467
secreted protein, putative	1.899	1.602	1.94	1.81367	1.924	1.536	1.862	1.774	2.264	1.999	2.566	2.27633
26S proteasome regulatory subunit, putative	3.075	2.669	3.708	3.15067	3.38	2.842	3.953	3.39167	2.875	2.182	3.232	2.763
DNA polymerase delta processivity factor, putative	0.95	1.17	0.985	1.035	0.89	1.082	0.907	0.959667	0.734	0.952	0.822	0.836
eIF2B-gamma protein, putative	1.062	1.295	1.692	1.34967	1.044	1.251	1.611	1.302	0.913	1.122	1.403	1.146
Canopy3, putative	0.818	0.647	0.639	0.701333	0.751	0.627	0.606	0.661333	0.488	0.435	0.385	0.436
alpha-2-macroglobulin receptor-associated protein, putative	0.607	0.571	0.471	0.549667	1.107	1.021	0.862	0.996667	0.844	0.737	0.594	0.725
RAB-9 and, putative	1.908	2.167	1.543	1.87267	2.007	2.2	1.634	1.947	2.57	2.671	2.041	2.42733
conserved hypothetical protein	3.752	2.535	3.224	3.17033	3.752	2.53	3.155	3.14567	3.011	2.031	2.523	2.52167
arsenite-resistance protein, putative	1.066	1.161	1.259	1.162	1.024	1.073	1.163	1.08667	0.993	1.083	1.212	1.096
NADH-cytochrome B5 reductase, putative	1.838	2.064	2.101	2.001	1.735	1.806	1.907	1.816	1.682	2.039	2.272	1.99767
ABC transporter, putative	1.374	1.79	1.56	1.57467	1.33	1.69	1.479	1.49967	2.018	2.388	2.215	2.207
RAB GTPase, putative	0.98	0.895	1.072	0.982333	1.032	1.075	1.122	1.07633	0.736	0.783	0.859	0.792667
enoyl-CoA hydratase, putative	1.081	0.872	1.008	0.987	1.178	0.967	1.263	1.136	1.107	1.005	1.31	1.14067
peptide:N-glycanase, putative	2.145	2.011	1.736	1.964	1.964	1.846	1.586	1.79867	1.257	1.733	1.1	1.36333
splicing factor SC35, putative	0.676	0.653	0.688	0.672333	0.695	0.662	0.718	0.691667	0.822	0.823	0.938	0.861
phospholipase A2 precursor, putative	0.331	0.313	0.298	0.314	0.328	0.316	0.303	0.315667	0.639	0.572	0.573	0.594667
glycine C-acetyltransferase/2-amino-3-ketobutyrate-CoA ligase, putative	1.018	1.018	1.154	1.06333	0.913	0.907	1.038	0.952667	0.702	0.716	0.801	0.739667
polyadenylate-binding protein-interacting protein, putative	0.83	0.865	0.984	0.893	0.643	0.761	0.801	0.735	0.5	0.638	0.663	0.600333
ribosomal protein S8, putative	0.722	0.677	0.696	0.698333	1.077	0.958	0.98	1.005	0.814	0.84	0.76	0.804667
29 kDa ribonucleoprotein B, putative	0.222	0.219	0.193	0.211333	0.227	0.242	0.227	0.232	0.139	0.158	0.148	0.148333
translation factor Sui1, putative	1.274	1.345	1.226	1.28167	1.285	1.312	1.229	1.27533	0.749	0.721	0.639	0.703
amyloid beta A4 precursor protein (APP)-binding protein, putative	1.595	1.514	1.721	1.61	1.595	1.573	1.816	1.66133	1.561	1.611	1.811	1.661
RAS, putative	1.44	1.103	1.291	1.278	1.454	1.117	1.32	1.297	1.83	1.432	1.685	1.649
conserved hypothetical protein	1.407	1.217	1.495	1.373	1.543	1.244	1.482	1.423	1.582	1.306	1.433	1.44033
thioredoxin-dependent peroxide reductase	2.094	1.987	1.694	1.925	1.886	1.779	1.53	1.73167	2.229	2.073	1.78	2.02733
5&apos;- ####The description of the inputfile of Query Seq:[194 - 3154]	0.932	1.233	0.969	1.04467	0.873	1.072	1.006	0.983667	0.982	1.429	1.008	1.13967
conserved hypothetical protein	1.166	0.988	1.03	1.06133	1.173	0.885	0.983	1.01367	1.359	1.258	1.246	1.28767
ribosomal protein mRpS25, putative	1.635	2.246	2.067	1.98267	1.609	2.33	2.084	2.00767	1.385	1.784	1.685	1.618
Ku70-binding protein, putative	1.27	1.163	1.16	1.19767	1.189	1.045	0.978	1.07067	0.885	0.876	0.815	0.858667
vesicle coat complex COPI, epsilon subunit, putative	1.7	1.37	2.193	1.75433	1.549	1.27	2.013	1.61067	0.953	0.872	1.32	1.04833
nuclear distribution protein NUDC, putative	1.755	1.568	1.592	1.63833	1.86	1.575	1.65	1.695	1.603	1.401	1.466	1.49
RNA binding protein, putative	0.257	0.305	0.203	0.255	0.374	0.412	0.291	0.359	0.252	0.286	0.176	0.238
secreted protein, putative	0.202	0.242	0.28	0.241333	0.306	0.404	0.418	0.376	0.112	0.088	0.105	0.101667
serine/threonine protein phosphatase 4 regulatory subunit, putative	0.894	0.822	0.828	0.848	0.824	0.742	0.726	0.764	0.663	0.706	0.695	0.688
laminin beta 1 chain, putative	0.623	0.621	0.703	0.649	0.603	0.564	0.66	0.609	0.955	0.879	0.996	0.943333
syntaxin, putative	1.397	1.265	1.15	1.27067	1.402	1.247	1.152	1.267	0.986	0.927	0.848	0.920333
upstream stimulatory factor 2, usf2, putative	1.013	0.978	1.155	1.04867	0.998	0.947	1.1	1.015	0.612	0.666	0.752	0.676667
serine/threonine protein kinase TAO1, putative	1.56	1.704	1.7	1.65467	1.146	1.354	1.36	1.28667	1.515	1.81	1.623	1.64933
conserved hypothetical protein	0.303	0.3	0.259	0.287333	0.48	0.465	0.409	0.451333	0.145	0.163	0.173	0.160333
conserved hypothetical protein	1.533	1.429	1.455	1.47233	1.562	1.447	1.482	1.497	1.439	1.384	1.414	1.41233
conserved hypothetical protein	1.726	1.203	1.782	1.57033	1.764	1.195	1.784	1.581	1.357	1.026	1.393	1.25867
BRO1 domain-containing protein BROX, putative	1.228	1.175	1.491	1.298	1.255	1.041	1.402	1.23267	1.158	0.868	1.229	1.085
enoyl-CoA isomerase, putative	1.747	1.651	2.098	1.832	1.466	1.384	1.666	1.50533	1.271	1.345	1.513	1.37633
conserved hypothetical protein	1.308	1.552	1.47	1.44333	1.333	1.497	1.494	1.44133	1.154	1.437	1.34	1.31033
conserved hypothetical protein	2.402	2.262	2.98	2.548	2.422	2.236	3.058	2.572	2.703	2.403	3.216	2.774
protein required for fusion of vesicles in vesicular transport, alpha-SNAP, putative	1.837	1.783	1.753	1.791	1.85	1.801	1.658	1.76967	1.567	1.555	1.484	1.53533
muscle myosin heavy chain, putative	1.661	1.556	1.413	1.54333	1.8	1.615	1.431	1.61533	1.406	1.288	1.122	1.272
MAP7 domain-containing protein, putative	0.761	0.865	0.787	0.804333	0.929	1.029	0.894	0.950667	0.673	0.701	0.544	0.639333
secreted protein, putative	0.338	0.445	0.379	0.387333	0.368	0.441	0.374	0.394333	0.324	0.416	0.346	0.362
flotillin, putative	0.849	0.931	0.991	0.923667	0.841	0.903	0.964	0.902667	1.164	1.265	1.432	1.287
paramyosin, putative	0.781	0.936	0.906	0.874333	0.769	0.929	0.888	0.862	0.539	0.848	0.781	0.722667
ribosomal protein L19, putative	0.792	0.862	1.13	0.928	0.771	0.934	1.079	0.928	0.672	0.697	0.963	0.777333
conserved hypothetical protein	2.48	2.067	2.653	2.4	2.44	2.205	2.797	2.48067	1.827	1.681	1.903	1.80367
conserved hypothetical protein	0.836	0.972	0.91	0.906	0.804	0.924	0.915	0.881	0.551	0.7	0.67	0.640333
ribosomal protein L14, putative	1.653	1.526	1.242	1.47367	1.692	1.384	1.133	1.403	1.016	0.883	0.776	0.891667
Hsp90 protein, putative	1.739	1.58	1.647	1.65533	1.875	1.687	1.772	1.778	1.961	1.775	1.8	1.84533
NADH-ubiquinone dehydrogenase, putative	2.372	2.044	2.159	2.19167	1.923	1.73	1.777	1.81	1.371	1.25	1.314	1.31167
THO complex subunit, putative	1.028	0.987	0.97	0.995	0.97	0.874	0.884	0.909333	0.934	0.824	0.83	0.862667
serine palmitoyltransferase, putative	0.843	1.011	1.013	0.955667	0.867	1.107	1.048	1.00733	0.856	1.138	1.131	1.04167
apoptosis-promoting RNA-binding protein TIA-1/TIAR, putative	1.212	1.412	1.505	1.37633	1.253	1.477	1.569	1.433	0.747	0.865	0.889	0.833667
GTP-binding nuclear protein RAN1, putative	1.795	1.902	2.028	1.90833	1.74	1.847	1.966	1.851	1.534	1.759	1.879	1.724
phosphomannomutase, putative	3.465	2.508	2.844	2.939	3.374	2.487	2.755	2.872	3.236	2.023	2.465	2.57467
electron transfer flavoprotein, alpha subunit, putative	1.582	1.785	1.54	1.63567	1.762	2.069	1.944	1.925	1.61	1.874	1.812	1.76533
abhydrolase domain-containing protein, putative	0.65	0.762	0.876	0.762667	0.717	0.813	0.941	0.823667	0.83	1.032	1.16	1.00733
quinone oxidoreductase, putative	1.494	1.384	1.776	1.55133	1.411	1.423	1.919	1.58433	2.433	2.195	3.108	2.57867
mitochondrial import inner membrane translocase, subunit TIM44, putative	1.457	1.114	1.053	1.208	1.442	1.142	1.064	1.216	0.984	0.785	0.752	0.840333
conserved hypothetical protein	0.212	0.194	0.227	0.211	0.22	0.211	0.234	0.221667	0.174	0.133	0.161	0.156
4SNc-Tudor domain protein, putative	1.313	1.237	1.209	1.253	1.27	1.219	1.177	1.222	0.846	0.818	0.743	0.802333
tumor susceptibility protein, putative	1.648	1.569	1.461	1.55933	1.538	1.536	1.436	1.50333	1.55	1.415	1.392	1.45233
aldehyde dehydrogenase, putative	1.416	1.519	1.762	1.56567	1.445	1.49	1.791	1.57533	1.555	1.558	1.941	1.68467
NADH dehydrogenase, putative	1.009	1.164	1.124	1.099	1.045	1.114	1.118	1.09233	1.003	1.117	1.185	1.10167
3-hydroxyacyl-CoA dehydrogenase, putative	1.505	1.492	1.603	1.53333	1.773	1.802	1.736	1.77033	1.678	1.81	1.789	1.759
aldehyde dehydrogenase, putative	1.016	0.865	0.851	0.910667	1.247	1.031	1.054	1.11067	1.609	1.397	1.424	1.47667
esterase D, putative	1.77	1.277	1.396	1.481	1.654	1.136	1.259	1.34967	1.796	1.347	1.439	1.52733
hypothetical protein IscW_ISCW023296	2.132	1.567	1.908	1.869	1.916	1.435	1.85	1.73367	3.804	2.817	3.622	3.41433
40S ribosomal protein S14, putative	0.598	0.57	0.577	0.581667	0.704	0.652	0.696	0.684	0.36	0.38	0.355	0.365
geranylgeranyl diphosphate synthase, putative	2.84	2.392	2.164	2.46533	2.7	2.37	2.027	2.36567	3.081	2.617	2.256	2.65133
conserved hypothetical protein	1.341	1.224	1.137	1.234	1.093	1.055	1.083	1.077	1.166	1.201	0.957	1.108
chaperonin complex component, TCP-1 eta subunit, putative	2.161	1.89	1.98	2.01033	2.24	1.941	1.991	2.05733	2.01	1.767	1.797	1.858
conserved hypothetical protein	0.701	0.817	0.86	0.792667	0.724	0.83	0.816	0.79	0.494	0.523	0.466	0.494333
conserved hypothetical protein	3.131	2.487	3.574	3.064	3.404	2.513	3.483	3.13333	2.147	1.558	2.028	1.911
RWD domain-containing protein 4A, putative	0.7	0.873	0.837	0.803333	0.676	0.911	0.868	0.818333	0.405	0.591	0.658	0.551333
PERQ amino acid-rich with GYF domain-containing protein, putative	1.074	0.882	0.781	0.912333	1.499	1.218	1.069	1.262	0.672	0.58	0.694	0.648667
acetyl-CoA hydrolase, putative	1.162	1.358	1.263	1.261	1.042	1.1	1.08	1.074	1.053	1.266	1.187	1.16867
Sjoegren syndrome/scleroderma autoantigen, putative	1.422	0.992	1.476	1.29667	1.111	0.844	1.275	1.07667	0.781	0.755	1.109	0.881667
hypothetical protein IscW_ISCW013759	2.205	1.427	2.093	1.90833	2.412	1.555	2.373	2.11333	1.697	1.113	1.56	1.45667
heat shock protein, putative	0.075	0.105	0.089	0.0896667	0.147	0.175	0.163	0.161667	0.143	0.185	0.153	0.160333
ATP synthase gamma subunit, putative	2.532	1.841	2.295	2.22267	2.371	1.717	2.108	2.06533	2.371	1.692	2.094	2.05233
conserved hypothetical protein	0.614	0.547	0.55	0.570333	0.785	0.687	0.754	0.742	0.361	0.361	0.415	0.379
sideroflexin 1,2,3, putative	1.855	2.02	2.042	1.97233	1.487	1.699	1.711	1.63233	1.256	1.421	1.561	1.41267
glycerol-3-phosphate dehydrogenase, putative	1.655	2.001	1.45	1.702	1.836	2.073	1.47	1.793	1.962	2.271	1.632	1.955
ribosomal protein L19, putative	0.61	0.652	0.709	0.657	0.438	0.474	0.497	0.469667	0.287	0.312	0.329	0.309333
DNA polymerase beta, putative	0.824	0.962	1.133	0.973	0.924	0.998	1.066	0.996	0.897	1.014	1.071	0.994
nuclear pore complex protein nup98, putative	0.571	0.535	0.496	0.534	0.533	0.534	0.535	0.534	0.454	0.547	0.442	0.481
NADH:ubiquinone oxidoreductase, NDUFB6/B17 subunit, putative	1.925	2.098	2.132	2.05167	1.124	1.216	1.188	1.176	0.93	1	0.962	0.964
adenylate cyclase-associated protein, putative	1.523	1.515	1.539	1.52567	1.328	1.33	1.327	1.32833	1.03	1.111	1.04	1.06033
eukaryotic translation initiation factor, putative	0.914	1.017	1.12	1.017	0.965	1.045	1.177	1.06233	0.717	0.802	0.91	0.809667
CDC42 binding protein kinase alpha, putative	1.17	0.846	0.936	0.984	1.29	0.887	1.064	1.08033	1.153	0.759	0.921	0.944333
acyl-CoA synthetase, putative	1.499	1.849	1.497	1.615	1.351	1.589	1.318	1.41933	1.471	1.775	1.328	1.52467
vacuolar sorting protein, putative	3.198	2.018	2.55	2.58867	3.164	1.951	2.49	2.535	3.714	2.333	3.183	3.07667
mRNA splicing factor, putative	1.007	0.886	0.925	0.939333	0.91	0.822	0.826	0.852667	0.539	0.586	0.561	0.562
fidipidine, putative	0.91	1.181	1.204	1.09833	0.85	1.135	1.106	1.03033	0.648	0.896	0.9	0.814667
leucine aminopeptidase, putative	1.155	0.959	1.171	1.095	1.021	0.879	1.047	0.982333	1.177	1.098	1.27	1.18167
numb-associated kinase, putative	0.711	0.743	0.784	0.746	0.686	0.715	0.78	0.727	0.531	0.491	0.567	0.529667
NADH dehydrogenase, putative	1.01	1.146	0.973	1.043	1.524	1.712	1.398	1.54467	1.427	1.517	1.339	1.42767
20-hydroxysteroid dehydrogenase, putative	1.377	1.138	1.506	1.34033	1.411	1.085	1.501	1.33233	1.554	1.225	1.735	1.50467
nucleoside diphosphate kinase, putative	2.64	2.85	2.614	2.70133	3.073	3.24	2.661	2.99133	4.589	4.46	3.45	4.16633
ribosomal protein L3, putative	0.926	1.035	1.005	0.988667	0.998	1.142	1.078	1.07267	0.693	0.79	0.745	0.742667
40S ribosomal protein S9, putative	2.017	1.655	1.666	1.77933	2.176	1.753	1.77	1.89967	1.478	1.238	1.271	1.329
hypothetical protein IscW_ISCW023092	0.696	0.632	0.696	0.674667	0.588	0.495	0.577	0.553333	0.59	0.533	0.55	0.557667
prefoldin, putative	0.229	0.207	0.242	0.226	0.32	0.29	0.334	0.314667	0.256	0.235	0.276	0.255667
hypothetical protein IscW_ISCW023508	0.283	0.281	0.348	0.304	0.331	0.334	0.378	0.347667	0.242	0.262	0.32	0.274667
Sec61 protein translocation complex beta-subunit, putative	0.558	0.447	0.395	0.466667	0.703	0.538	0.465	0.568667	0.303	0.27	0.233	0.268667
dipeptidyl peptidase IV, putative	1.855	1.366	1.885	1.702	1.87	1.491	1.84	1.73367	1.265	1.189	1.359	1.271
protein hu-li tai shao, putative	0.895	0.861	0.739	0.831667	0.887	0.864	0.766	0.839	0.754	0.726	0.627	0.702333
hypothetical protein IscW_ISCW000610	1.301	1.306	1.501	1.36933	1.064	1.223	1.24	1.17567	1.422	1.554	1.626	1.534
ribosomal biogenesis protein, putative	0.256	0.284	0.302	0.280667	0.246	0.315	0.314	0.291667	0.145	0.207	0.207	0.186333
ubiquitin protein ligase edd, putative	0.97	1.066	0.868	0.968	0.984	1.09	0.882	0.985333	1.15	0.839	0.821	0.936667
exportin, putative	2.015	1.505	1.647	1.72233	1.792	1.383	1.48	1.55167	1.67	1.667	1.627	1.65467
conserved hypothetical protein	1.199	1.137	1.018	1.118	1.248	1.26	0.963	1.157	0.817	0.87	0.831	0.839333
molecular chaperone, putative	0.142	0.112	0.15	0.134667	0.228	0.185	0.276	0.229667	0.134	0.095	0.116	0.115
coiled-coil domain-containing protein, putative	0.824	1.052	0.899	0.925	0.699	0.982	0.758	0.813	0.53	0.685	0.555	0.59
hypothetical protein IscW_ISCW000719	1.911	2.149	2.076	2.04533	1.83	2.164	2.009	2.001	1.635	1.975	1.813	1.80767
RAB geranylgeranyl transferase alpha subunit, putative	2.271	1.686	1.598	1.85167	2.085	1.618	1.508	1.737	1.602	1.487	1.396	1.495
GTP-specific succinyl-CoA synthetase, beta subunit, putative	2.064	2.15	2.417	2.21033	2.068	2.131	2.298	2.16567	2.32	2.354	2.51	2.39467
spectrin alpha chain, putative	2.003	1.798	1.794	1.865	1.32	1.226	1.209	1.25167	2.269	2.025	2.027	2.107
secreted NADH-ubiquinone oxireductase, putative	2.072	1.648	2.081	1.93367	1.938	1.542	1.955	1.81167	2.137	1.724	2.185	2.01533
malate dehydrogenase, putative	1.551	2.218	2.389	2.05267	1.508	2.026	2.164	1.89933	1.592	2.142	2.287	2.007
dihydrolipoamide transacylase, putative	1.007	1.038	0.919	0.988	1.067	1.023	0.922	1.004	0.942	0.777	0.779	0.832667
PDZ domain-containing protein, putative	0.787	0.809	0.873	0.823	0.877	0.921	0.987	0.928333	0.758	0.741	0.789	0.762667
polypyrimidine tract binding protein, putative	1.76	1.493	1.336	1.52967	2.1	1.724	1.558	1.794	1.325	1.087	1.026	1.146
protein tyrosine phosphatase, putative	0.787	0.725	0.874	0.795333	0.816	0.758	0.909	0.827667	0.478	0.482	0.547	0.502333
tRNA selenocysteine associated protein, putative	0.083	0.099	0.081	0.0876667	0.087	0.1	0.086	0.091	0.098	0.123	0.111	0.110667
group II PLP decarboxylase, putative	1.964	1.85	1.965	1.92633	1.908	1.851	1.908	1.889	0.873	0.918	0.853	0.881333
conserved hypothetical protein	2.252	1.791	1.785	1.94267	2.401	2.004	1.962	2.12233	3.219	2.445	2.494	2.71933
heat shock protein	0.277	0.347	0.349	0.324333	0.534	0.672	0.651	0.619	0.34	0.474	0.413	0.409
chaperonin subunit, putative	1.396	1.39	1.423	1.403	1.406	1.373	1.404	1.39433	1.427	1.419	1.451	1.43233
ubiquinol-cytochrome C reductase hinge protein, putative	1.978	1.584	2.134	1.89867	1.698	1.415	1.778	1.63033	0.683	0.531	0.61	0.608
sorting nexin, putative	1.369	1.174	1.597	1.38	1.436	1.16	1.583	1.393	1.722	1.336	2.04	1.69933
methionyl-tRNA synthetase, putative	1.067	0.836	0.906	0.936333	1.042	0.918	0.994	0.984667	0.589	0.607	0.651	0.615667
lysyl-tRNA synthetase, putative	1.474	1.166	1.192	1.27733	1.509	1.241	1.276	1.342	1.06	0.84	0.784	0.894667
39S ribosomal protein L39, putative	0.802	0.965	1.012	0.926333	0.723	0.861	0.868	0.817333	0.609	0.871	0.837	0.772333
alpha-mannosidase II, putative	1.65	1.611	2.218	1.82633	1.654	1.558	2.299	1.837	1.101	1.005	1.461	1.189
conserved hypothetical protein	0.729	0.589	0.696	0.671333	0.687	0.581	0.64	0.636	0.541	0.483	0.465	0.496333
staufen, putative	0.866	0.886	1.009	0.920333	0.856	0.904	0.995	0.918333	0.52	0.551	0.565	0.545333
hypothetical protein IscW_ISCW018206	0.849	0.631	0.857	0.779	0.797	0.622	0.827	0.748667	0.819	0.626	0.819	0.754667
leucine rich domain-containing protein, putative	1.287	1.341	1.656	1.428	1.259	1.311	1.559	1.37633	0.652	0.727	0.793	0.724
NADP-dependent isocitrate dehydrogenase, putative	2.207	1.879	2.971	2.35233	1.941	1.672	2.619	2.07733	2.19	1.966	2.94	2.36533
aminopeptidase, putative	1.426	1.279	1.477	1.394	1.406	1.339	1.463	1.40267	1.803	1.629	1.794	1.742
leucyl-tRNA synthetase, putative	1.291	1.994	1.635	1.64	1.284	1.896	1.571	1.58367	0.971	1.289	1.247	1.169
dynactin subunit, putative	2.044	1.577	1.733	1.78467	1.98	1.582	1.657	1.73967	1.63	1.215	1.389	1.41133
60S ribosomal protein L27, putative	0.593	0.684	0.66	0.645667	0.782	0.985	0.884	0.883667	0.424	0.557	0.538	0.506333
protein releasing factor, putative	1.407	1.285	1.11	1.26733	1.431	1.256	1.184	1.29033	1.072	0.997	1.231	1.1
conserved hypothetical protein	2.106	1.489	1.885	1.82667	1.912	1.43	1.701	1.681	1.803	1.425	1.799	1.67567
inositol-1-phosphate synthetase, putative	1.971	2.064	2.097	2.044	2.342	2.385	2.397	2.37467	1.776	1.933	2.072	1.927
Exportin-7-A, putative	0.947	0.872	0.744	0.854333	0.941	0.936	0.827	0.901333	1.085	0.985	0.784	0.951333
kettin, putative	0.821	0.656	0.676	0.717667	1.006	0.826	0.873	0.901667	1.361	1.162	1.294	1.27233
aminotransferase, putative	1.091	1.07	1.262	1.141	0.959	0.929	1.185	1.02433	0.926	0.778	1.061	0.921667
tyrosine protein phosphatase non-receptor type, putative	1.081	1.283	1.229	1.19767	1.117	1.277	1.244	1.21267	1.219	1.295	1.256	1.25667
short-chain dehydrogenase, putative	0.964	1.078	1.141	1.061	0.905	0.999	1.067	0.990333	0.842	0.967	1.008	0.939
glycerol-3-phosphate acyltransferase, putative	1.701	1.462	1.796	1.653	1.79	1.44	1.638	1.62267	2.037	1.448	1.562	1.68233
GMP synthase, putative	1.605	1.945	2.038	1.86267	1.96	2.083	1.998	2.01367	2.071	2.406	2.202	2.22633
E3 ubiquitin protein ligase Bre1, putative	1.265	1.154	0.866	1.095	1.209	1.202	0.953	1.12133	0.889	0.839	0.647	0.791667
3 hydroxysteroid dehydrogenase, putative	1.243	1.032	1.523	1.266	1.193	1.088	1.388	1.223	1.439	1.369	1.757	1.52167
ribosome maturation protein SBDS, putative	0.969	0.957	1.047	0.991	0.957	0.956	0.981	0.964667	0.938	0.941	0.939	0.939333
glutamyl-tRNA synthetase, cytoplasmic, putative	0.999	1.106	1.085	1.06333	1.017	1.095	1.107	1.073	0.729	0.782	0.785	0.765333
conserved hypothetical protein	0.151	0.164	0.157	0.157333	0.177	0.196	0.184	0.185667	0.159	0.175	0.178	0.170667
cytochrome oxidase biogenesis protein, putative	1.795	1.846	2.445	2.02867	1.57	1.675	2.173	1.806	1.24	1.413	1.725	1.45933
RAS-related protein, putative	2.272	2.978	2.482	2.57733	2.863	3.472	3.008	3.11433	2.768	3.27	2.838	2.95867
ABC transporter, putative	0.921	1.205	1.323	1.14967	0.886	1.213	1.355	1.15133	1.02	1.556	1.579	1.385
conserved hypothetical protein	1.382	1.259	1.155	1.26533	1.349	1.206	1.206	1.25367	0.871	0.802	0.843	0.838667
BRI1-KD interacting protein, putative	0.263	0.33	0.286	0.293	0.249	0.311	0.263	0.274333	0.126	0.169	0.148	0.147667
ATP-dependent RNA helicase, putative	0.902	0.687	0.8	0.796333	0.847	0.697	0.816	0.786667	0.633	0.416	0.665	0.571333
reticulocalbin, putative	0.379	0.387	0.39	0.385333	0.427	0.439	0.444	0.436667	0.2	0.212	0.194	0.202
translation elongation factor EF-1 alpha/Tu, putative	2.118	1.471	1.924	1.83767	2.153	1.559	1.999	1.90367	1.759	1.159	1.514	1.47733
apoptosis inducing factor, putative	1.638	1.95	1.702	1.76333	1.589	1.928	1.668	1.72833	1.703	2.033	1.702	1.81267
ribosome biogenesis protein - Nop58p/Nop5p, putative	1.052	0.933	1.24	1.075	1.008	0.987	1.199	1.06467	0.902	0.904	1.07	0.958667
gamma-glutamylcysteine synthetase, putative	1.729	1.144	1.627	1.5	1.644	1.149	1.432	1.40833	1.838	1.253	1.486	1.52567
COP9 signalosome, subunit CSN3, putative	1.278	1.165	1.398	1.28033	1.229	1.101	1.346	1.22533	1.325	1.251	1.431	1.33567
transmembrane protein, putative	3.011	3.224	4.001	3.412	3.083	3.092	4.044	3.40633	2.768	2.853	3.538	3.053
conserved hypothetical protein	1.022	1.056	0.911	0.996333	1.062	1.065	0.884	1.00367	1.303	1.274	1.104	1.227
hypothetical protein IscW_ISCW006613	1.624	1.377	1.812	1.60433	1.535	1.304	1.818	1.55233	1.471	1.097	1.705	1.42433
conserved hypothetical protein	1.563	1.668	1.774	1.66833	1.819	1.821	1.916	1.852	1.522	1.749	1.87	1.71367
suppressor of actin, putative	2.383	2.026	2.325	2.24467	2.333	1.963	2.291	2.19567	2.148	1.972	2.337	2.15233
programmed cell death, putative	0.122	0.143	0.146	0.137	0.112	0.144	0.137	0.131	0.046	0.072	0.061	0.0596667
caldesmon, putative	0.503	0.469	0.391	0.454333	0.41	0.417	0.357	0.394667	0.47	0.4	0.332	0.400667
ABC transporter, putative	1.274	1.526	1.499	1.433	1.419	1.719	1.575	1.571	2.454	3.217	2.713	2.79467
hypothetical protein IscW_ISCW019209	0.829	0.886	0.859	0.858	0.966	1.021	0.954	0.980333	0.559	0.642	0.548	0.583
AP-3 complex subunit beta-1, putative	1.33	1.113	1.382	1.275	1.434	1.22	1.432	1.362	1.267	1.208	1.559	1.34467
heat shock protein 70 (HSP70)-interacting protein, putative	1.148	1.662	1.647	1.48567	1.237	1.768	1.697	1.56733	1.197	1.588	1.63	1.47167
septin, putative	1.388	0.989	1.328	1.235	1.293	0.938	1.265	1.16533	1.916	1.403	2.173	1.83067
neurobeachin, putative	1.469	1.841	1.721	1.677	1.441	1.617	1.58	1.546	1.282	1.542	1.419	1.41433
steroid membrane receptor Hpr6.6/25-Dx, putative	0.872	1.027	0.847	0.915333	0.934	1.118	0.905	0.985667	0.811	0.896	0.692	0.799667
KH domain RNA binding protein, putative	0.491	0.553	0.586	0.543333	0.489	0.578	0.605	0.557333	0.321	0.386	0.391	0.366
charged multivesicular body protein, putative	1.439	1.296	1.111	1.282	1.482	1.303	1.13	1.305	1.032	0.999	0.876	0.969
coiled-coil domain-containing protein, putative	1.049	0.963	1.182	1.06467	1.12	1.043	1.243	1.13533	0.771	0.794	0.908	0.824333
transcription elongation factor SPT5, putative	0.898	1.28	1.344	1.174	0.783	1.022	1.089	0.964667	0.782	0.768	1.122	0.890667
kinesin heavy chain, putative	1.379	1.164	1.505	1.34933	1.515	1.336	1.535	1.462	1.843	1.38	1.417	1.54667
cysteinyl-tRNA synthetase, putative	1.666	1.352	1.767	1.595	1.853	1.411	2.031	1.765	1.438	1.099	1.623	1.38667
hypothetical protein IscW_ISCW006402	0.67	0.632	0.732	0.678	0.619	0.588	0.68	0.629	0.433	0.419	0.48	0.444
proteasome alpha subunit, putative	1.912	1.537	2.109	1.85267	1.743	1.459	1.974	1.72533	2.219	1.767	2.479	2.155
dendritic cell protein, putative	2.759	2.967	3.496	3.074	2.831	2.955	3.608	3.13133	2.325	2.415	2.909	2.54967
ATP-dependent RNA helicase, putative	1.152	1.246	1.05	1.14933	1.132	1.083	1.01	1.075	0.744	0.658	0.67	0.690667
DnaJ domain and thioredoxin-containing protein, putative	1.889	1.811	2.001	1.90033	1.844	1.914	1.959	1.90567	1.58	1.641	1.655	1.62533
NADH:ubiquinone oxidoreductase, NDUFV1/51kDa subunit, putative	2.154	1.861	2.102	2.039	2.12	1.73	1.963	1.93767	2.089	1.724	2.004	1.939
conserved hypothetical protein	1.948	1.887	1.982	1.939	1.982	1.924	1.983	1.963	1.024	1.074	1.076	1.058
Anamorsin, putative	1.916	1.685	1.948	1.84967	1.811	1.52	1.779	1.70333	1.518	1.391	1.52	1.47633
conserved hypothetical protein	1.81	1.638	1.892	1.78	1.4	1.233	1.515	1.38267	1.051	1.005	1.152	1.06933
peroxinectin, putative	2.838	3.146	2.867	2.95033	2.189	1.965	1.93	2.028	3.332	2.759	2.823	2.97133
conserved hypothetical protein	0.167	0.176	0.156	0.166333	0.203	0.223	0.198	0.208	0.13	0.153	0.127	0.136667
mitogen-activated protein kinase kinase MKK4, putative	3.726	3.394	3.37	3.49667	3.663	3.186	3.069	3.306	3.152	2.926	3.131	3.06967
rotamase, putative	0.164	0.197	0.136	0.165667	0.214	0.247	0.18	0.213667	0.087	0.107	0.076	0.09
SMDR1, putative	2.786	2.092	2.677	2.51833	2.724	2.35	2.782	2.61867	3.09	2.312	2.891	2.76433
gamma-glutamyltransferase, putative	1.122	0.877	1.047	1.01533	1.225	0.978	1.127	1.11	2.069	1.473	1.907	1.81633
GTP-binding protein Rhes, putative	1.486	1.152	1.317	1.31833	1.798	1.279	1.396	1.491	1.469	1.182	1.267	1.306
secreted protein, putative	1.526	1.682	1.767	1.65833	1.866	2.07	2.157	2.031	1.05	1.123	1.179	1.11733
grpe protein, putative	0.725	0.55	0.727	0.667333	0.852	0.648	0.833	0.777667	0.612	0.416	0.623	0.550333
microtubule-binding protein, putative	1.515	1.241	1.481	1.41233	1.514	1.268	1.504	1.42867	1.41	1.191	1.42	1.34033
conserved hypothetical protein	1.566	1.451	1.056	1.35767	1.541	1.437	1.126	1.368	1.944	1.805	1.354	1.701
splicing factor 3B subunit, putative	0.855	0.865	0.81	0.843333	0.936	0.926	0.855	0.905667	0.651	0.702	0.685	0.679333
cleavage and polyadenylation specificity factor, putative	0.509	0.415	0.378	0.434	0.618	0.446	0.451	0.505	0.433	0.296	0.289	0.339333
glycogenin-1, putative	0.36	0.367	0.411	0.379333	0.239	0.187	0.24	0.222	0.516	0.574	0.683	0.591
ribosomal protein L2, putative	1.396	1.484	1.556	1.47867	1.298	1.325	1.412	1.345	1.379	1.216	1.309	1.30133
60S acidic ribosomal protein P1, putative	0.196	0.194	0.193	0.194333	0.201	0.203	0.201	0.201667	0.133	0.144	0.14	0.139
RNA polymerase II proteinral transcription factor BTF3, putative	0.823	0.698	0.705	0.742	1.28	1.199	1.173	1.21733	0.803	0.635	0.622	0.686667
conserved hypothetical protein	0.777	0.545	0.837	0.719667	0.746	0.531	0.791	0.689333	0.602	0.418	0.654	0.558
sulfotransferase, putative	1.029	0.844	0.877	0.916667	1.494	1.201	1.269	1.32133	2.719	2.232	2.312	2.421
translation elongation factor G, putative	1.559	1.925	2.365	1.94967	1.567	1.937	2.305	1.93633	1.48	1.991	2.242	1.90433
tripeptidyl-peptidase II, putative	1.621	1.406	1.647	1.558	1.519	1.328	1.73	1.52567	1.548	1.46	1.996	1.668
ATP-dependent RNA helicase, putative	1.726	1.795	1.487	1.66933	1.71	1.718	1.387	1.605	1.803	1.58	1.459	1.614
RNA-binding protein Nova-1, putative	1.863	1.8	1.565	1.74267	1.885	1.834	1.595	1.77133	1.002	1.22	0.977	1.06633
T-cell immunomodulatory protein, putative	2.605	3.571	2.366	2.84733	2.453	3.047	2.297	2.599	3.695	3.417	3.11	3.40733
acetyl-CoA acetyltransferase, putative	2.157	2.059	2.198	2.138	1.918	1.886	1.98	1.928	2.043	1.976	2.173	2.064
hydroxyacyl-CoA dehydrogenase, putative	1.994	1.848	1.73	1.85733	1.993	1.875	1.736	1.868	2.316	2.06	1.957	2.111
retinal degeneration B protein, putative	0.665	0.915	0.858	0.812667	0.693	0.822	0.829	0.781333	0.542	0.683	0.658	0.627667
phenylalanyl-tRNA synthetase beta subunit, putative	1.923	1.278	1.613	1.60467	1.786	1.214	1.484	1.49467	1.375	0.95	1.183	1.16933
seven transmembrane receptor, putative	1.167	1.171	0.983	1.107	1.28	1.247	1.121	1.216	1.216	1.248	1.099	1.18767
salivary sulfotransferase, putative	1.314	1.318	1.454	1.362	1.661	1.582	1.766	1.66967	1.043	1.079	1.269	1.13033
ganglioside induced differentiation associated protein, putative	1.95	1.567	2.238	1.91833	1.694	1.367	1.969	1.67667	1.517	1.291	1.916	1.57467
pyruvate dehydrogenase, putative	1.759	1.945	1.937	1.88033	1.758	2.003	1.862	1.87433	2.072	2.071	2.034	2.059
glutathione S-transferase, putative	3.822	3.289	2.673	3.26133	3.453	2.902	2.467	2.94067	4.966	4.454	3.467	4.29567
vacuolar ATP synthase subunit B, putative	1.596	1.714	1.843	1.71767	1.478	1.608	1.71	1.59867	1.708	1.936	2.154	1.93267
glutamyl-tRNA amidotransferase subunit A, putative	1.774	1.873	1.461	1.70267	1.846	1.828	1.534	1.736	2.389	2.352	2.083	2.27467
ablim, putative	1.273	1.2	1.216	1.22967	1.498	1.283	1.363	1.38133	1.105	1.058	1.311	1.158
tubulin-specific chaperone C, putative	0.961	0.897	0.89	0.916	1.018	1.184	0.851	1.01767	1.297	1.105	1.021	1.141
conserved hypothetical protein	1.002	0.998	1.076	1.02533	0.906	0.96	1.024	0.963333	0.86	0.839	1.042	0.913667
conserved hypothetical protein	0.981	0.792	1.11	0.961	0.861	0.711	1.003	0.858333	1.11	0.834	1.23	1.058
coiled-coil tumor protein D52, putative	0.554	0.56	0.534	0.549333	0.632	0.62	0.594	0.615333	0.254	0.396	0.371	0.340333
transmembrane and coiled-coil domain-containing protein, putative	1.096	1.437	1.04	1.191	0.832	1.289	1.002	1.041	0.702	0.843	0.701	0.748667
conserved hypothetical protein	1.29	1.818	1.638	1.582	1.261	1.669	1.583	1.50433	1.483	2.136	1.936	1.85167
calreticulin	2.037	2.224	2.339	2.2	2.032	2.271	2.36	2.221	1.356	1.406	1.386	1.38267
AT15141p	0.551	0.696	0.514	0.587	0.576	0.727	0.541	0.614667	0.824	1.062	0.767	0.884333
lysine-ketoglutarate reductase/saccharopine dehydrogenase	2.005	2.238	1.634	1.959	1.988	2.288	1.68	1.98533	1.825	2.17	1.63	1.875
hypothetical protein BRAFLDRAFT_275724	1.602	1.94	2.512	2.018	1.636	1.862	2.385	1.961	1.8	1.86	2.566	2.07533
hypothetical protein BRAFLDRAFT_272385	1.63	1.339	1.332	1.43367	1.439	1.228	1.222	1.29633	1.606	1.31	1.351	1.42233
hypothetical protein BRAFLDRAFT_224325	1.106	0.927	0.71	0.914333	0.96	1.014	0.656	0.876667	0.994	0.984	0.711	0.896333
hypothetical protein BRAFLDRAFT_88021	3.052	3.218	3.146	3.13867	2.698	2.757	2.623	2.69267	3.431	3.582	3.271	3.428
hypothetical protein BRAFLDRAFT_245805	1.149	0.836	0.82	0.935	1.175	0.781	0.874	0.943333	0.9	0.759	0.756	0.805
hypothetical protein BRAFLDRAFT_124275	0.946	1.114	1.241	1.10033	1.054	1.207	1.348	1.203	0.939	1.063	1.218	1.07333
hypothetical protein TcasGA2_TC013782	0.93	0.975	1.021	0.975333	0.905	0.984	0.975	0.954667	0.775	0.77	0.785	0.776667
hypothetical protein TcasGA2_TC011512	1.232	1.468	0.995	1.23167	1.302	1.549	1.072	1.30767	1.508	1.859	1.319	1.562
putative 60S ribosomal protein L13e	0.844	0.756	0.715	0.771667	0.876	0.768	0.701	0.781667	0.554	0.485	0.434	0.491
putative 60S ribosomal protein L13a	1.099	0.787	0.896	0.927333	1.022	0.78	0.841	0.881	0.798	0.611	0.684	0.697667
vesicle transport protein SEC20-like	1.247	1.381	1.555	1.39433	1.371	1.489	1.705	1.52167	0.868	1.012	1.065	0.981667
uncharacterized protein LOC100368927	1.445	1.139	1.066	1.21667	1.375	1.151	1.143	1.223	1.384	1.074	1.002	1.15333
tropinone reductase 2-like	1.939	1.416	1.373	1.576	1.348	0.929	0.903	1.06	1.219	0.891	0.875	0.995
galactose-1-phosphate uridylyltransferase-like	1.985	2.07	1.783	1.946	2.014	1.985	1.936	1.97833	2.029	2.102	1.776	1.969
secernin-2-like	2.736	1.852	2.392	2.32667	2.258	1.655	2.107	2.00667	2.398	1.789	2.557	2.248
lysosomal acid phosphatase	0.15	0.103	0.1	0.117667	0.169	0.128	0.123	0.14	0.256	0.224	0.203	0.227667
P21-activated kinase	1.047	1.157	1.609	1.271	1.125	1.208	1.632	1.32167	1.252	1.247	1.816	1.43833
angiotensin-converting enzyme-like protein	2.249	2.29	2.395	2.31133	2.43	2.448	2.559	2.479	3.13	3.163	3.457	3.25
small heat shock protein II	0.698	0.713	0.727	0.712667	0.857	0.805	0.857	0.839667	1.142	1.099	1.145	1.12867
misexpression suppressor of KSR	1.836	1.571	1.792	1.733	1.662	1.489	1.665	1.60533	2.346	2.035	2.348	2.243
alpha-catenin	1.413	1.019	1.417	1.283	1.459	1.116	1.565	1.38	1.834	1.36	1.979	1.72433
Vitellogenin-1	1.383	1.121	1.39	1.298	1.145	0.953	1.172	1.09	2.763	2.126	2.728	2.539
Vitellogenin-3	1.147	1.029	0.731	0.969	0.965	0.92	0.644	0.843	1.893	1.743	1.227	1.621
ribosomal protein L24	0.423	0.318	0.407	0.382667	0.433	0.338	0.461	0.410667	0.191	0.166	0.215	0.190667
salivary protein antigen P40	1.622	1.692	1.697	1.67033	1.553	1.506	1.689	1.58267	1.199	1.204	1.249	1.21733
STAT	2.292	1.822	1.44	1.85133	1.962	1.565	1.246	1.591	1.741	1.419	1.126	1.42867
signal sequence receptor	1.093	0.797	1.188	1.026	1.318	0.902	1.382	1.20067	0.809	0.592	0.977	0.792667
hypothetical protein DAPPUDRAFT_228516	2.342	1.795	2.011	2.04933	2.354	1.794	2.018	2.05533	2.215	1.689	1.855	1.91967
carboxylase:pyruvate/acetyl-coa/propionyl-CoA	1.82	1.209	1.805	1.61133	1.599	1.071	1.571	1.41367	1.764	1.225	1.849	1.61267
hypothetical protein DAPPUDRAFT_306007	1.681	1.348	1.709	1.57933	1.72	1.379	1.729	1.60933	1.867	1.569	1.927	1.78767
hypothetical protein DAPPUDRAFT_321711	0.535	0.504	0.517	0.518667	0.536	0.528	0.528	0.530667	0.78	0.857	0.832	0.823
hypothetical protein DAPPUDRAFT_304824	0.773	0.744	0.823	0.78	0.566	0.603	0.637	0.602	0.745	0.709	0.827	0.760333
hypothetical protein DAPPUDRAFT_225033	0.679	0.918	0.98	0.859	0.619	0.884	0.879	0.794	0.52	0.665	0.744	0.643
hypothetical protein DAPPUDRAFT_302851	1.943	1.607	1.981	1.84367	1.935	1.814	1.917	1.88867	1.943	1.675	1.932	1.85
hypothetical protein DAPPUDRAFT_101964	1.573	1.898	1.897	1.78933	1.506	1.819	1.912	1.74567	1.403	1.704	1.737	1.61467
hypothetical protein DAPPUDRAFT_230767	1.899	1.674	1.878	1.817	1.916	1.569	1.882	1.789	2.299	1.908	2.204	2.137
hypothetical protein DAPPUDRAFT_315775	1.851	2.078	1.495	1.808	1.406	1.406	1.037	1.283	4.37	5.097	3.812	4.42633
hypothetical protein DAPPUDRAFT_194601	1.628	1.257	1.446	1.44367	1.597	1.284	1.418	1.433	1.065	0.957	1.009	1.01033
hypothetical protein DAPPUDRAFT_314322	1.031	0.97	1.086	1.029	1.038	0.948	1.075	1.02033	1.667	1.498	1.665	1.61
hypothetical protein DAPPUDRAFT_230557	1.909	1.899	1.647	1.81833	1.688	1.699	1.496	1.62767	1.484	1.536	1.385	1.46833
hypothetical protein DAPPUDRAFT_187511	1.94	1.963	2.37	2.091	1.811	1.886	2.283	1.99333	1.485	1.774	2.08	1.77967
hypothetical protein DAPPUDRAFT_222043	1.607	1.076	1.594	1.42567	1.841	1.173	1.78	1.598	1.507	0.981	1.471	1.31967
hypothetical protein DAPPUDRAFT_97204	0.793	0.89	1.161	0.948	0.706	0.85	1.095	0.883667	0.774	0.865	1.009	0.882667
hypothetical protein DAPPUDRAFT_192104	0.806	0.837	0.786	0.809667	0.806	0.73	0.666	0.734	0.838	0.916	0.721	0.825
hypothetical protein DAPPUDRAFT_311761	2.383	1.589	1.946	1.97267	2.361	1.596	1.94	1.96567	1.946	1.297	1.577	1.60667
hypothetical protein DAPPUDRAFT_299812	1.843	1.452	1.796	1.697	1.722	1.353	1.656	1.577	1.987	1.482	1.917	1.79533
proteasome alpha type 1	1.673	1.234	1.65	1.519	1.451	1.146	1.501	1.366	1.427	1.216	1.503	1.382
ubiquitin-protein ligase	0.788	0.767	0.927	0.827333	0.857	0.849	1.018	0.908	0.783	0.836	0.996	0.871667
RNA-binding protein LARK	0.777	0.632	0.97	0.793	0.804	0.648	1.031	0.827667	0.476	0.426	0.584	0.495333
hypothetical secreted glycine-rich protein 11	1.923	1.584	2.033	1.84667	2.411	2.022	2.536	2.323	0.867	0.829	0.911	0.869
glycoprotein gC1qBP	1.222	1.254	1.305	1.26033	1.206	1.247	1.287	1.24667	1.269	1.273	1.328	1.29
conserved protein 419	0.286	0.283	0.334	0.301	0.428	0.418	0.476	0.440667	0.188	0.179	0.194	0.187
glucose derepression and pre-vacuolar endosome protein sorting protein	1.112	1.085	1.047	1.08133	1.196	1.242	1.159	1.199	1.072	1.081	0.952	1.035
hypothetical secreted protein 1652	0.556	0.467	0.464	0.495667	0.351	0.303	0.301	0.318333	0.395	0.355	0.37	0.373333
actin filament-coating protein tropomyosin	0.425	0.39	0.37	0.395	0.438	0.416	0.394	0.416	0.618	0.578	0.559	0.585
metallopeptidase	1.726	2.055	2.111	1.964	1.673	2.015	2.034	1.90733	1.212	1.369	1.483	1.35467
vesicle coat complex COPII subunit SEC13	1.885	1.587	2.084	1.852	1.716	1.417	1.812	1.64833	1.337	1.18	1.547	1.35467
RNA-binding protein RANBP1	0.48	0.469	0.481	0.476667	0.46	0.459	0.479	0.466	0.349	0.319	0.347	0.338333
conserved hypothetical protein 345	0.756	0.824	0.832	0.804	0.856	0.837	0.867	0.853333	0.602	0.631	0.715	0.649333
hypothetical protein 646	1.021	0.866	0.909	0.932	0.993	0.877	0.926	0.932	0.891	0.787	0.761	0.813
high mobility group protein C	0.239	0.331	0.341	0.303667	0.413	0.555	0.548	0.505333	0.205	0.277	0.305	0.262333
GTPase Rab18	2.202	2.575	2.054	2.277	2.214	2.526	2.053	2.26433	2.005	2.262	1.831	2.03267
transcription coactivator	0.12	0.112	0.142	0.124667	0.165	0.145	0.197	0.169	0.098	0.086	0.103	0.0956667
alternative splicing factor ASF/SF2	1.381	1.115	1.179	1.225	1.329	1.134	1.199	1.22067	1.28	1.015	1.117	1.13733
vesicle coat protein clathrin light chain	0.668	0.588	0.517	0.591	0.653	0.563	0.495	0.570333	0.607	0.533	0.48	0.54
hypoxanthine-guanine phosphoribosyltransferase	4.215	2.806	3.349	3.45667	3.351	2.623	2.959	2.97767	2.633	2.659	3.244	2.84533
salivary lipocalin	3.167	3.074	4.311	3.51733	2.756	2.895	3.896	3.18233	0.992	1.073	1.356	1.14033
mitochondrial ribosomal protein L20	0.982	1.174	1.205	1.12033	0.881	1.156	1.132	1.05633	0.821	1.063	1.063	0.982333
small nuclear ribonucleoprotein SMD1	3.312	3.43	3.144	3.29533	2.812	2.738	2.639	2.72967	4.117	4.39	4.099	4.202
mitochondrial translation elongation factor EF-Tsmt	1.555	1.594	1.412	1.52033	1.399	1.88	1.311	1.53	1.283	1.712	1.198	1.39767
FKBP-type peptidyl-prolyl cis-trans isomerase	1.747	1.251	1.633	1.54367	1.682	1.265	1.628	1.525	1.704	1.451	1.493	1.54933
cytochrome c1	5.487	3.625	4.431	4.51433	5.773	4.408	4.816	4.999	5.991	4.434	5.113	5.17933
ubiquinol cytochrome C reductase subunit RIP1	1.815	1.617	1.465	1.63233	1.896	1.594	1.441	1.64367	1.794	1.594	1.439	1.609
mitochondrial ribosomal protein L24	1.955	2.334	2.234	2.17433	1.971	2.344	2.208	2.17433	1.734	2.099	1.969	1.934
hypothetical conserved protein 1747	1.387	1.195	1.383	1.32167	1.669	1.346	1.784	1.59967	1.361	1.152	1.33	1.281
osteosarcoma amplified-like protein	1.647	2.333	1.979	1.98633	2.885	4.113	2.951	3.31633	1.758	2.482	1.633	1.95767
RNA-binding protein LARK	1.577	1.933	2.228	1.91267	2.086	2.465	2.943	2.498	1.483	1.779	2.076	1.77933
hypothetical secreted protein 1840	1.112	0.971	1.034	1.039	1.337	1.123	1.197	1.219	1.613	1.535	1.626	1.59133
conserved protein 364	2.683	2.571	2.269	2.50767	2.658	2.432	2.138	2.40933	1.524	1.565	1.252	1.447
hypothetical secreted protein 108	3.674	2.833	2.587	3.03133	1.92	1.62	1.478	1.67267	0.981	0.993	1.017	0.997
malate dehydrogenase	2.394	1.886	1.948	2.076	2.343	1.762	1.875	1.99333	2.829	2.19	2.332	2.45033
microtubule-binding protein	1.439	1.369	1.24	1.34933	1.525	1.432	1.341	1.43267	1.377	1.363	1.199	1.313
fructose 1,6-bisphosphate aldolase	1.327	1.28	1.461	1.356	1.299	1.242	1.431	1.324	1.582	1.485	1.73	1.599
exon-exon junction complex Magoh component	1.753	1.655	2.061	1.823	1.539	1.518	1.719	1.592	1.586	1.653	1.497	1.57867
transcription factor MBF1	0.13	0.154	0.143	0.142333	0.196	0.222	0.184	0.200667	0.065	0.059	0.065	0.063
hypothetical conserved protein 275	0.271	0.3	0.282	0.284333	0.424	0.425	0.366	0.405	0.482	0.465	0.431	0.459333
heterochromatin-associated protein HP1	0.658	0.605	0.706	0.656333	0.585	0.588	0.656	0.609667	0.579	0.516	0.621	0.572
fatty acid-binding protein FABP	0.563	0.588	0.679	0.61	0.492	0.526	0.605	0.541	0.5	0.537	0.618	0.551667
ADP/ATP translocase	2.26	1.973	2.98	2.40433	2.228	1.951	2.951	2.37667	2.547	2.176	3.342	2.68833
truncated 40S ribosomal protein S7	1.675	1.558	1.645	1.626	1.928	1.748	1.83	1.83533	1.212	1.059	1.147	1.13933
thioredoxin	1.448	1.194	1.415	1.35233	1.423	1.327	1.718	1.48933	1.501	1.295	1.756	1.51733
COX4 neighbor	2.027	2.259	1.996	2.094	1.347	1.608	1.595	1.51667	0.804	1.077	1.17	1.017
Ras-related GTPase	1.855	1.693	1.976	1.84133	1.858	1.77	1.964	1.864	2.508	2.351	2.681	2.51333
thioredoxin peroxidase	1.073	1.249	1.273	1.19833	0.989	1.138	1.196	1.10767	0.654	0.878	0.867	0.799667
ubiquitin protein ligase	1.266	1.078	1.292	1.212	1.244	1.024	1.253	1.17367	1.18	0.874	1.134	1.06267
histone 1	0.084	0.095	0.089	0.0893333	0.113	0.123	0.119	0.118333	0.096	0.108	0.104	0.102667
mapmodulin-like protein	0.575	0.828	0.632	0.678333	0.374	0.571	0.411	0.452	0.787	0.963	0.85	0.866667
actin depolymerizing factor	2.029	2.181	1.74	1.98333	1.937	1.975	1.667	1.85967	2.394	2.323	1.792	2.16967
ubiquinol cytochrome c reductase subunit QCR7	2.393	2.263	2.674	2.44333	2.011	1.986	2.311	2.10267	2.027	1.966	2.307	2.1
salivary lipocalin	2.446	2.318	3.182	2.64867	2.586	2.321	3.467	2.79133	1.774	1.861	2.145	1.92667
vacuolar assembly/sorting protein DID2	0.732	0.726	0.822	0.76	0.959	0.995	1.168	1.04067	0.784	0.753	0.886	0.807667
TPA: selenoprotein M-like protein	0.422	0.415	0.403	0.413333	0.447	0.447	0.44	0.444667	0.259	0.309	0.291	0.286333
translation factor	1.816	1.811	2.031	1.886	1.982	2.042	2.275	2.09967	1.571	1.662	1.857	1.69667
hypothetical secreted protein 790	1.551	1.274	1.256	1.36033	1.234	1.06	1.09	1.128	1.491	1.205	1.22	1.30533
salivary selenoprotein precursor	1.492	1.494	1.85	1.612	1.01	1.038	1.201	1.083	0.498	0.53	0.61	0.546
adenylosuccinate synthetase	1.668	1.917	2.074	1.88633	1.551	1.842	1.978	1.79033	1.472	1.779	1.993	1.748
discs large 1	1.031	1.179	1.08	1.09667	0.964	1.198	1.112	1.09133	1.157	1.08	1.09	1.109
DEAD box helicase DDX5	1.259	1.341	1.214	1.27133	1.23	1.293	1.235	1.25267	1.385	1.407	1.175	1.32233
inorganic pyrophosphatase	1.808	1.745	1.682	1.745	1.898	1.748	1.689	1.77833	1.862	1.801	1.713	1.792
protein lap4-like isoform 3	0.642	0.565	0.549	0.585333	0.66	0.557	0.555	0.590667	0.62	0.503	0.515	0.546
bifunctional protein NCOAT-like isoform 2	1.469	1.184	1.063	1.23867	1.453	1.215	1.056	1.24133	1.3	1.138	0.907	1.115
u2 small nuclear ribonucleoprotein B&apos;&apos;-like	0.429	0.355	0.422	0.402	0.552	0.386	0.457	0.465	0.318	0.272	0.342	0.310667
hypothetical protein CAEBREN_24061	0.654	0.609	0.61	0.624333	0.686	0.604	0.6	0.63	0.468	0.548	0.483	0.499667
Chain A, Crystal Structure Of Triosephosphate Isomerase From Rhipicephalus (Boophilus) Microplus. ####The description of the inputfile of Query Seq:[181 - 924]	3.259	2.56	2.934	2.91767	2.687	2.026	2.367	2.36	3.21	2.456	2.77	2.812
probable ATP-dependent RNA helicase DDX47-like	0.698	0.651	0.794	0.714333	0.609	0.605	0.738	0.650667	0.41	0.44	0.493	0.447667
dystrophin, isoforms A/C/F/G/H-like isoform 1	1.519	1.109	1.398	1.342	1.51	1.119	1.404	1.34433	1.558	1.147	1.468	1.391
proteasome subunit beta 1	1.95	2.183	2.121	2.08467	1.89	2.236	2.093	2.073	2.271	2.628	2.47	2.45633
Vitellogenin-B	1.439	1.372	1.337	1.38267	1.335	1.33	1.297	1.32067	2.489	2.53	2.446	2.48833
major antigen-like	1.483	1.33	1.311	1.37467	1.144	1.028	0.965	1.04567	1.113	1.01	0.955	1.026
LOW QUALITY PROTEIN: twitchin-like	0.703	0.817	0.6	0.706667	0.856	0.734	0.675	0.755	1.096	1.192	0.963	1.08367
protein transport protein Sec24C-like	2.753	2.271	1.885	2.303	2.535	2.167	1.774	2.15867	2.242	1.818	1.561	1.87367
protein MON2 homolog	2.154	2.346	1.947	2.149	1.962	2.159	1.8	1.97367	1.99	2.142	1.76	1.964
tetratricopeptide repeat protein 1-like	2.503	1.623	1.967	2.031	2.27	1.514	1.777	1.85367	1.555	1.193	1.31	1.35267
LOW QUALITY PROTEIN: mitogen-activated protein kinase kinase kinase 15-like	1.469	1.258	1.422	1.383	1.317	1.146	1.354	1.27233	1.124	1.014	1.164	1.10067
putative 17 beta-hydroxysteroid dehydrogenase	2.598	1.731	2.462	2.26367	2.215	1.46	2.14	1.93833	2.481	1.55	2.264	2.09833
probable imidazolonepropionase-like	1.197	1.186	1.365	1.24933	1.735	1.992	2.228	1.985	1.38	1.511	1.652	1.51433
ATPase family AAA domain-containing protein 2-like	1.911	1.464	1.988	1.78767	2.002	1.477	2.013	1.83067	2.557	1.951	2.845	2.451
DNA ligase 1-like	1.429	1.063	1.303	1.265	2.142	1.659	2	1.93367	2.142	1.588	2.108	1.946
conserved oligomeric Golgi complex subunit 5-like	2.373	1.875	2.809	2.35233	2.359	1.85	2.847	2.352	1.897	1.69	2.494	2.027
branched-chain-amino-acid aminotransferase, cytosolic-like	1.358	1.31	1.652	1.44	1.188	1.154	1.495	1.279	0.832	0.715	0.937	0.828
endoplasmic reticulum mannosyl-oligosaccharide 1,2-alpha-mannosidase-like	2.045	1.833	1.832	1.90333	2.041	1.779	1.63	1.81667	2.057	1.962	1.846	1.955
kinase D-interacting substrate of 220 kDa-like	0.98	0.737	0.834	0.850333	1.011	0.803	0.98	0.931333	1.01	0.669	0.879	0.852667
transmembrane protein 199-like	1.461	1.995	1.73	1.72867	1.324	1.608	1.456	1.46267	0.943	0.934	0.872	0.916333
carbonyl reductase family member 4-like	1.294	1.367	1.283	1.31467	1.194	1.244	1.292	1.24333	1.245	1.354	1.328	1.309
ornithine aminotransferase, mitochondrial-like	1.551	1.246	1.367	1.388	1.553	1.287	1.379	1.40633	1.719	1.403	1.534	1.552
protein-methionine sulfoxide oxidase MICAL2-like	0.672	0.634	0.59	0.632	0.714	0.611	0.544	0.623	1.018	0.783	0.706	0.835667
rRNA 2&apos;-O-methyltransferase fibrillarin-like	0.957	0.986	0.914	0.952333	1.023	1.085	1.004	1.03733	0.813	0.835	0.79	0.812667
DNA topoisomerase 1-like	1.062	0.812	0.913	0.929	1.179	0.891	1.023	1.031	0.936	0.75	0.86	0.848667
ATP-binding cassette sub-family B member 7, mitochondrial-like	4.004	2.822	3.049	3.29167	3.864	2.746	2.812	3.14067	3.827	2.715	3.271	3.271
isocitrate dehydrogenase	2.24	1.734	2.161	2.045	2.201	1.7	2.043	1.98133	2.206	1.873	2.096	2.05833
flotillin-1-like	1.227	1.215	1.469	1.30367	1.172	1.21	1.408	1.26333	1.607	1.631	1.952	1.73
synaptobrevin-like	1.592	1.312	2.118	1.674	1.156	0.935	1.494	1.195	0.868	0.723	1.121	0.904
uncharacterized protein LOC100904929	3.841	2.356	3.048	3.08167	4.041	2.488	3.119	3.216	5.105	3.238	3.927	4.09
2-hydroxyacyl-CoA lyase 1-like	1.354	1.174	1.457	1.32833	1.301	1.175	1.334	1.27	1.44	1.198	1.378	1.33867
ribonuclease DdI-like	1.837	1.55	1.918	1.76833	1.535	1.318	1.703	1.51867	1.363	1.128	1.571	1.354
vacuolar protein sorting-associated protein 13A	1.057	1.499	1.452	1.336	1.076	1.477	1.479	1.344	1.34	1.777	1.804	1.64033
serine/threonine-protein kinase TBK1-like	1.861	1.472	1.668	1.667	2	1.437	1.563	1.66667	2.307	1.726	1.767	1.93333
structural maintenance of chromosomes protein 3-like	0.804	0.675	0.727	0.735333	0.853	0.681	0.762	0.765333	0.677	0.616	0.661	0.651333
probable isocitrate dehydrogenase	1.906	1.435	2.132	1.82433	1.639	1.265	1.777	1.56033	1.532	1.229	1.667	1.476
solute carrier family 12 member 2	3.385	3.931	3.797	3.70433	3.702	4.293	4.118	4.03767	4.225	5.229	5.018	4.824
laminin subunit alpha-1	1.442	1.46	1.086	1.32933	1.223	1.247	0.941	1.137	1.509	1.43	1.145	1.36133
amine oxidase	2.273	1.778	1.882	1.97767	2.247	1.738	1.851	1.94533	2.266	1.814	1.847	1.97567
heat shock protein 75 kDa, mitochondrial-like	2.12	2.624	1.646	2.13	2.23	2.639	1.721	2.19667	1.909	2.284	1.555	1.916
uncharacterized protein LOC100897966	1.701	1.555	1.616	1.624	1.845	1.654	1.713	1.73733	1.742	1.388	1.6	1.57667
ribose-phosphate pyrophosphokinase 2-like	2.686	2.387	2.763	2.612	2.573	2.413	2.966	2.65067	3.121	2.598	3.311	3.01
tropomodulin-like	0.853	0.716	0.661	0.743333	0.973	0.798	0.713	0.828	0.952	0.791	0.707	0.816667
carnitine O-acetyltransferase-like	1.4	1.004	1.517	1.307	1.178	0.908	1.298	1.128	1.09	0.907	1.248	1.08167
coronin-6-like	1.074	1.397	1.169	1.21333	1.387	1.492	1.309	1.396	1.446	1.638	1.398	1.494
3-ketoacyl-CoA thiolase, mitochondrial-like	1.251	1.328	1.14	1.23967	1.051	1.143	1.003	1.06567	1.169	1.273	1.084	1.17533
E3 ubiquitin-protein ligase HUWE1	1.03	1.305	1.033	1.12267	1.152	1.188	0.988	1.10933	0.769	0.972	0.662	0.801
rab3 GTPase-activating protein catalytic subunit-like	1.456	1.602	1.487	1.515	1.651	1.642	1.541	1.61133	1.461	1.323	1.28	1.35467
acyl-CoA synthetase family member 2, mitochondrial-like	0.663	0.957	0.916	0.845333	0.688	0.879	0.758	0.775	0.743	0.961	0.816	0.84
39S ribosomal protein L30, mitochondrial-like	0.959	0.844	1.053	0.952	1.032	0.884	1.043	0.986333	0.851	0.703	0.868	0.807333
myosin-IB-like	1.543	1.114	1.547	1.40133	1.615	1.126	1.549	1.43	2.627	1.696	2.239	2.18733
eukaryotic translation initiation factor 2D-like	0.777	0.781	0.866	0.808	0.814	0.792	0.83	0.812	0.525	0.577	0.612	0.571333
propionyl-CoA carboxylase beta chain, mitochondrial	1.87	1.656	1.821	1.78233	1.708	1.65	1.722	1.69333	1.28	1.272	1.259	1.27033
putative serine protease K12H4.7-like	2.998	2.963	2.52	2.827	3.098	2.879	2.378	2.785	8.961	8.487	6.441	7.963
dynein heavy chain, cytoplasmic-like	1.762	1.827	1.929	1.83933	1.719	1.802	1.918	1.813	1.779	1.875	1.985	1.87967
probable medium-chain specific acyl-CoA dehydrogenase, mitochondrial-like	0.971	1.04	1.052	1.021	0.932	0.973	1.001	0.968667	0.97	0.997	1.046	1.00433
propionyl-CoA carboxylase alpha chain, mitochondrial-like	2.155	1.985	2.175	2.105	1.948	1.805	1.956	1.903	1.71	1.611	1.766	1.69567
inosine-5&apos;-monophosphate dehydrogenase 2-like	1.241	1.166	1.595	1.334	1.536	1.474	2.042	1.684	1.603	1.502	2.137	1.74733
transcription initiation factor IIB-like	1.179	1.206	1.193	1.19267	1.079	1.081	1.089	1.083	0.79	0.623	0.617	0.676667
3-hydroxypropionyl-coenzyme A dehydratase-like	0.634	0.585	0.663	0.627333	0.677	0.585	0.7	0.654	0.557	0.468	0.583	0.536
glutamate receptor 1-like	0.639	0.642	0.628	0.636333	0.931	0.938	0.954	0.941	0.828	0.823	0.847	0.832667
low-density lipoprotein receptor-related protein 2-like	1.834	1.543	1.837	1.738	1.738	1.389	1.709	1.612	2.36	1.821	2.228	2.13633
dehydrogenase/reductase SDR family member 4-like	1.674	1.344	2.005	1.67433	1.726	1.433	2.188	1.78233	2.634	2.028	3.095	2.58567
calcineurin subunit B type 2-like	1.693	1.666	1.871	1.74333	1.759	1.652	1.718	1.70967	1.97	1.901	2.181	2.01733
mitochondrial glutamate carrier 1-like	4.682	2.873	3.842	3.799	3.977	2.453	3.249	3.22633	3.826	2.448	3.218	3.164
excitatory amino acid transporter 2-like	1.266	1.237	1.295	1.266	1.198	1.237	1.177	1.204	1.84	1.782	1.843	1.82167
very long-chain specific acyl-CoA dehydrogenase, mitochondrial-like	0.757	0.922	0.921	0.866667	0.694	0.825	0.821	0.78	0.914	0.998	1.04	0.984
transient receptor potential cation channel subfamily M member 1-like	1.669	1.711	1.88	1.75333	1.599	1.514	1.745	1.61933	1.685	1.828	1.899	1.804
solute carrier family 12 member 6	1.917	1.745	1.936	1.866	2.246	2.076	2.349	2.22367	2.923	2.851	3.309	3.02767
elongation factor 2-like	1.699	1.519	1.56	1.59267	1.815	1.626	1.632	1.691	1.159	1.07	1.05	1.093
calpain-A-like	2.4	1.841	2.306	2.18233	2.228	1.477	1.81	1.83833	4.109	2.68	3.418	3.40233
lysosomal acid phosphatase-like	1.027	1.538	1.297	1.28733	1.125	1.683	1.389	1.399	1.781	2.661	2.24	2.22733
aconitate hydratase, mitochondrial-like	1.492	1.452	1.567	1.50367	1.331	1.338	1.407	1.35867	1.401	1.442	1.504	1.449
pyridoxine-5&apos;-phosphate oxidase-like	0.561	0.508	0.537	0.535333	0.559	0.496	0.516	0.523667	0.648	0.564	0.594	0.602
adrenodoxin-like	1.3	1.534	1.438	1.424	1.328	1.584	1.411	1.441	1.262	1.611	1.401	1.42467
aldehyde dehydrogenase family 8 member A1	1.329	1.021	1.495	1.28167	2.504	2.213	3.193	2.63667	1.049	0.948	1.419	1.13867
chitinase domain-containing protein 1-like	2.21	2.432	2.592	2.41133	2.094	2.354	2.585	2.34433	1.125	1.396	1.447	1.32267
fasciclin-2-like	1.657	1.911	2.372	1.98	1.631	1.906	2.302	1.94633	1.893	2.291	2.725	2.303
probable RISC-loading complex subunit BRAFLDRAFT_242885-like	0.76	1.146	1.033	0.979667	0.66	1.087	0.972	0.906333	0.521	0.849	0.736	0.702
alanine--tRNA ligase, cytoplasmic-like isoform 1	1.653	1.332	1.431	1.472	1.603	1.291	1.384	1.426	1.405	1.121	1.207	1.24433
uncharacterized protein LOC100902998	1.278	1.043	1.178	1.16633	1.247	1.069	1.098	1.138	1.452	1.505	1.233	1.39667
putative adenosylhomocysteinase 3	2.366	2.61	2.208	2.39467	2.274	2.64	2.214	2.376	2.883	3.307	2.849	3.013
helicase SKI2W	1.836	1.733	2.105	1.89133	1.821	1.722	2.138	1.89367	1.69	1.55	1.872	1.704
dynamin-1-like protein	2.42	1.94	2.122	2.16067	2.203	1.732	1.867	1.934	2.264	1.791	1.905	1.98667
26S protease regulatory subunit 4-like	1.337	1.338	1.535	1.40333	1.296	1.218	1.506	1.34	1.462	1.306	1.611	1.45967
ADP-ribosylation factor 4-like	6.821	4.73	7.034	6.195	6.196	4.348	6.512	5.68533	4.008	2.999	4.557	3.85467
abhydrolase domain-containing protein 16A-like	2.237	1.853	2.302	2.13067	2.286	1.936	2.324	2.182	1.873	1.592	1.951	1.80533
ATP-binding cassette sub-family D member 1	0.736	0.72	1.028	0.828	0.925	0.752	1.172	0.949667	1.204	0.91	1.499	1.20433
T-complex protein 1 subunit beta-like	2.356	1.95	2.282	2.196	2.446	1.995	2.322	2.25433	2.251	1.892	2.119	2.08733
dihydropyrimidinase-related protein 2-like	0.363	0.246	0.265	0.291333	0.386	0.291	0.363	0.346667	0.492	0.344	0.451	0.429
epoxide hydrolase 1-like	0.642	0.61	0.742	0.664667	0.903	0.858	0.987	0.916	0.758	0.617	0.801	0.725333
L-asparaginase-like	2.089	1.755	1.432	1.75867	2.347	1.969	1.559	1.95833	1.947	1.644	1.364	1.65167
uncharacterized protein LOC100904290	1.447	1.244	1.34	1.34367	1.4	1.263	1.315	1.326	1.049	0.936	0.958	0.981
uncharacterized protein LOC100902233	0.524	0.438	0.542	0.501333	0.528	0.438	0.511	0.492333	0.4	0.36	0.428	0.396
probable transaldolase-like isoform 1	1.973	1.669	1.481	1.70767	2.108	2.025	1.637	1.92333	3.027	2.943	2.353	2.77433
inosine triphosphate pyrophosphatase-like	2.499	2.22	2.387	2.36867	2.255	1.921	2.089	2.08833	2.883	2.462	2.659	2.668
myosin heavy chain, muscle-like	0.501	0.465	0.526	0.497333	0.698	0.608	0.693	0.666333	1.081	0.953	1.112	1.04867
X-linked retinitis pigmentosa GTPase regulator-like	1.004	1.129	0.88	1.00433	1.032	1.192	0.907	1.04367	1.047	1.192	0.854	1.031
kynureninase-like	1.386	1.347	1.302	1.345	1.408	1.332	1.295	1.345	1.265	1.237	1.165	1.22233
glutamate synthase 1	1.367	0.934	1.103	1.13467	1.262	0.853	0.989	1.03467	1.465	0.986	1.151	1.20067
1,4-alpha-glucan-branching enzyme-like	1.969	1.424	1.482	1.625	1.832	1.331	1.387	1.51667	2.416	1.596	1.77	1.92733
enoyl-CoA hydratase domain-containing protein 2, mitochondrial-like	3.765	2.762	2.698	3.075	3.257	2.631	2.468	2.78533	3.007	2.592	2.462	2.687
basement membrane-specific heparan sulfate proteoglycan core protein-like	0.406	0.391	0.418	0.405	0.379	0.374	0.395	0.382667	0.764	0.684	0.773	0.740333
eukaryotic translation initiation factor 4E binding protein	0.076	0.088	0.085	0.083	0.116	0.108	0.122	0.115333	0.042	0.049	0.042	0.0443333
paramyosin	0.755	0.675	0.731	0.720333	1.251	1.043	1.12	1.138	1.94	1.566	1.741	1.749
RING finger protein 17	1.292	1.045	1.113	1.15	1.388	1.134	1.192	1.238	1.122	1.029	0.977	1.04267
Glucose-6-phosphate isomerase	1.497	1.418	1.95	1.62167	1.536	1.411	1.894	1.61367	2.001	1.862	2.569	2.144
ERO1-like protein beta	2.719	1.87	2.058	2.21567	2.432	1.742	1.924	2.03267	1.42	1.215	1.255	1.29667
5-oxoprolinase	1.123	1.499	1.5	1.374	0.923	1.217	1.193	1.111	1.01	1.424	1.349	1.261
SEC23-interacting protein	2.628	3.065	3.06	2.91767	2.593	2.91	2.784	2.76233	2.254	2.146	1.954	2.118
DNA replication licensing factor mcm7	0.688	0.925	0.872	0.828333	0.682	0.872	0.891	0.815	0.462	0.64	0.705	0.602333
Putative methylmalonate-semialdehyde dehydrogenase	2.38	2.133	2.213	2.242	2.136	2.003	1.982	2.04033	1.963	1.761	1.811	1.845
Putative vitellogenin receptor	1.097	1.169	1.384	1.21667	1.183	1.181	1.315	1.22633	2.066	1.879	2.226	2.057
DCC-interacting protein 13-alpha	1.012	1.055	1.373	1.14667	0.939	0.958	1.229	1.042	0.82	0.903	1.146	0.956333
N-acetyltransferase 10	1.164	0.873	0.999	1.012	1.182	0.845	0.972	0.999667	0.895	0.702	0.845	0.814
Annexin A7	1.817	1.689	1.735	1.747	1.763	1.648	1.732	1.71433	2.539	2.541	2.534	2.538
hypothetical protein CGI_10028688	2.409	1.62	1.743	1.924	2.253	1.512	1.588	1.78433	1.879	1.345	1.317	1.51367
Proteasome-associated protein ECM29-like protein	1.521	2.257	1.912	1.89667	1.27	2.041	1.619	1.64333	1.348	2.202	2.012	1.854
hypothetical protein CAPTEDRAFT_169720	1.304	1.262	1.214	1.26	1.239	1.217	1.223	1.22633	0.876	0.881	0.882	0.879667
hypothetical protein CAPTEDRAFT_182467	1.424	1.39	1.353	1.389	1.427	1.328	1.374	1.37633	1.118	1.038	1.099	1.085
hypothetical protein CAPTEDRAFT_162101	0.998	1.297	1.238	1.17767	1.021	1.205	1.16	1.12867	0.874	0.997	0.905	0.925333
hypothetical protein CAPTEDRAFT_219998	0.509	0.472	0.507	0.496	0.738	0.633	0.68	0.683667	0.905	0.805	0.877	0.862333
hypothetical protein CAPTEDRAFT_169087	0.647	0.664	0.781	0.697333	0.659	0.686	0.822	0.722333	0.663	0.642	0.758	0.687667
hypothetical protein CAPTEDRAFT_141522	1.206	0.803	1.157	1.05533	1.224	0.86	1.196	1.09333	0.867	0.744	0.902	0.837667
hypothetical protein CAPTEDRAFT_90330, partial	1.301	1.163	0.954	1.13933	1.167	1.095	0.912	1.058	1.236	1.163	0.999	1.13267
hypothetical protein CAPTEDRAFT_176475	2.4	1.864	2.533	2.26567	2.28	1.933	2.504	2.239	1.726	1.624	2.11	1.82
bleomycin hydrolase-like isoform X3	1.653	1.421	1.713	1.59567	1.746	2.01	2.121	1.959	1.879	2.051	2.078	2.00267
uncharacterized protein LOC101459373 isoform X4	1.703	1.557	1.865	1.70833	1.746	1.66	1.789	1.73167	1.566	1.463	1.653	1.56067
peptidyl-prolyl cis-trans isomerase	0.905	0.731	0.767	0.801	1.147	0.973	0.926	1.01533	0.823	0.754	0.661	0.746
cysteine peptidase C12 containing ubiquitin carboxy-terminal hydrolase	3.362	3.204	2.659	3.075	2.768	2.729	2.011	2.50267	1.648	1.802	1.294	1.58133
E3 ubiquitin-protein ligase CHIP-like	1.386	1.226	1.379	1.33033	1.363	1.271	1.435	1.35633	1.736	1.554	1.736	1.67533
serine/threonine-protein phosphatase Pgam5, mitochondrial-like isoform X1	1.205	1.38	1.274	1.28633	1.07	1.253	1.125	1.14933	1.192	1.395	1.357	1.31467
vitellogenin 1	0.62	0.559	0.778	0.652333	0.737	0.717	0.946	0.8	5.101	4.88	6.369	5.45
vacuolar protein sorting-associated protein 51 homolog	1.357	1.173	1.258	1.26267	1.349	1.114	1.21	1.22433	1.566	1.254	1.485	1.435
xaa-Pro dipeptidase-like	1.826	1.927	1.946	1.89967	1.98	1.836	1.943	1.91967	2.638	2.651	2.987	2.75867
aldehyde dehydrogenase family 16 member A1-like	1.016	1.224	1.483	1.241	0.987	1.155	1.384	1.17533	1.093	1.271	1.682	1.34867
uridine 5&apos;-monophosphate synthase-like	0.806	0.914	1.18	0.966667	0.748	0.813	1.036	0.865667	0.932	1.074	1.428	1.14467
DNA repair protein RAD50-like isoform X1	0.752	0.677	0.595	0.674667	0.665	0.61	0.516	0.597	0.503	0.464	0.358	0.441667
nuclear pore complex protein Nup155-like isoform X2	0.799	0.79	0.838	0.809	0.841	0.807	0.894	0.847333	0.891	0.902	0.979	0.924
protein PRRC2C-like isoform X3	0.304	0.294	0.313	0.303667	0.516	0.431	0.523	0.49	0.203	0.222	0.212	0.212333
ras-related C3 botulinum toxin substrate 1-like	1.241	1.28	1.695	1.40533	1.272	1.2	1.631	1.36767	1.565	1.373	2.11	1.68267
l-2-hydroxyglutarate dehydrogenase, mitochondrial-like	2.726	2.682	1.867	2.425	2.592	2.558	1.748	2.29933	3.245	3.109	2.041	2.79833
lupus La protein-like	0.969	0.84	0.995	0.934667	1.037	0.891	1.05	0.992667	1.012	0.9	1.077	0.996333
leucine-rich PPR motif-containing protein, mitochondrial	1.887	2.158	2.057	2.034	1.979	2.126	2.103	2.06933	1.671	1.717	1.741	1.70967
heterogeneous nuclear ribonucleoprotein 27C	0.583	0.811	0.761	0.718333	0.608	0.808	0.766	0.727333	0.577	0.701	0.672	0.65
serine protease inhibitor 7 RmS7	0.516	0.598	0.628	0.580667	0.56	0.62	0.614	0.598	0.841	0.974	0.853	0.889333
serine protease inhibitor 15 RmS15	1.133	1.034	1.174	1.11367	1.007	0.902	1.068	0.992333	1.593	1.445	1.751	1.59633
serine protease inhibitor 17 RmS17	0.449	0.516	0.581	0.515333	0.443	0.48	0.515	0.479333	0.915	1.042	1.305	1.08733
serine protease inhibitor 18 RmS18	1.047	1.042	1.156	1.08167	1.009	1.017	1.18	1.06867	1.368	1.289	1.512	1.38967
hemocytin isoform X1	1.125	1.272	1.227	1.208	0.956	1.075	1.068	1.033	1.728	2.079	2.043	1.95
14-3-3 protein zeta-like isoform X1	1.192	1.128	1.438	1.25267	1.301	1.18	1.504	1.32833	1.427	1.303	1.689	1.473
epidermal growth factor receptor substrate 15-like 1-like isoform X4	0.996	1.011	1.013	1.00667	0.962	0.973	1.029	0.988	0.977	0.963	1.007	0.982333
inositol hexakisphosphate and diphosphoinositol-pentakisphosphate kinase-like isoform X7	1.821	1.686	1.643	1.71667	2.09	1.45	1.565	1.70167	2.031	1.634	1.746	1.80367
synaptobrevin	3.474	3.134	2.732	3.11333	3.434	3.204	2.71	3.116	1.585	1.649	1.446	1.56
E3 ubiquitin-protein ligase TTC3-like, partial	0.667	0.968	0.942	0.859	0.656	0.911	0.905	0.824	0.637	0.984	0.922	0.847667
LOW QUALITY PROTEIN: kinesin family member 16B	1.778	1.666	1.676	1.70667	1.871	1.784	1.713	1.78933	2.324	2.183	2.243	2.25
FK506-binding protein 15-like	1.354	1.294	1.351	1.333	1.293	1.216	1.261	1.25667	1.14	1.084	1.182	1.13533
cytochrome P450 20A1-like	2.795	2.485	2.759	2.67967	2.594	2.176	2.423	2.39767	1.686	1.438	1.662	1.59533
Cullin-3	1.243	1.685	1.757	1.56167	1.266	1.698	1.836	1.6	1.152	1.637	1.554	1.44767
actin-related protein 2	2.716	1.779	2.362	2.28567	2.809	1.861	2.398	2.356	3.392	2.102	2.599	2.69767
actin-related protein 2/3 complex subunit 2	2.915	2.588	2.03	2.511	2.771	2.501	1.955	2.409	3.369	3.15	2.541	3.02
actin-related protein 2/3 complex subunit 4	4.135	3.32	4.023	3.826	2.925	2.312	2.877	2.70467	2.454	1.796	2.459	2.23633
actin-related protein 2/3 complex subunit 5	0.788	1.286	1.115	1.063	0.74	1.174	0.997	0.970333	0.688	1.093	0.969	0.916667
uncharacterized protein LOC103308344	1.501	1.615	1.431	1.51567	1.718	1.933	2.622	2.091	2.66	2.855	3.497	3.004
filamin-A isoform X3	1.333	1.219	1.487	1.34633	1.516	1.366	1.669	1.517	2.452	2.156	2.64	2.416
GATA zinc finger domain-containing protein 14	1.67	1.396	1.984	1.68333	1.681	1.409	1.806	1.632	1.367	1.277	1.34	1.328
fasciclin-1 isoform X3	0.979	1.008	0.869	0.952	1.082	1.08	0.976	1.046	2.348	2.303	1.876	2.17567
heterogeneous nuclear ribonucleoprotein L	0.905	0.722	0.851	0.826	0.871	0.712	0.861	0.814667	0.789	0.586	0.707	0.694
mitochondrial import receptor subunit TOM40 homolog 1	2.102	1.606	2.382	2.03	2.125	1.577	2.244	1.982	2.094	1.796	2.629	2.173
Polyribonucleotide nucleotidyltransferase 1, mitochondrial	1.126	1.402	1.721	1.41633	1.175	1.466	1.865	1.502	1.173	1.38	1.714	1.42233
G kinase-anchoring protein 1	0.78	0.779	0.708	0.755667	1.026	0.916	0.742	0.894667	0.831	0.705	0.557	0.697667
Elongation factor Tu GTP-binding domain-containing protein 1	1.554	1.336	1.709	1.533	1.623	1.261	1.681	1.52167	1.209	0.898	1.197	1.10133
AFG3-like protein 2	1.349	1.744	1.428	1.507	1.398	1.764	1.439	1.53367	1.334	1.738	1.384	1.48533
putative elongator complex protein 2	1.806	1.313	1.882	1.667	1.738	1.312	1.639	1.563	2.096	1.556	2.216	1.956
Chromodomain-helicase-DNA-binding protein Mi-2-like protein	1.289	1.583	1.569	1.48033	1.431	1.7	1.681	1.604	0.986	1.211	1.087	1.09467
Ribosomal protein S6 kinase beta-1	2.14	1.747	1.974	1.95367	2.139	1.702	2.253	2.03133	1.742	1.416	1.783	1.647
N-terminal kinase-like protein	2.631	2.107	3.041	2.593	2.568	2.201	2.798	2.52233	1.773	1.303	1.776	1.61733
Hsc70-interacting protein, partial	1.704	1.644	1.306	1.55133	1.585	1.537	1.224	1.44867	1.684	1.579	1.323	1.52867
Lysosomal alpha-mannosidase	0.715	0.996	0.939	0.883333	0.912	1.254	1.125	1.097	3.213	4.354	3.547	3.70467
Ubiquitin carboxyl-terminal hydrolase 8	0.337	0.364	0.309	0.336667	0.391	0.403	0.358	0.384	0.343	0.328	0.313	0.328
Remodeling and spacing factor 1	0.432	0.529	0.501	0.487333	0.442	0.61	0.634	0.562	0.36	0.521	0.357	0.412667
CLIP-associating protein 1	1.212	1.149	1.127	1.16267	1.236	1.187	1.18	1.201	1.212	1.03	1.107	1.11633
cGMP-dependent protein kinase, isozyme 2 forms cD4/T1/T3A/T3B	1.902	1.647	2.471	2.00667	1.927	1.705	2.465	2.03233	2.568	2.095	3.179	2.614
Pre-mRNA-processing-splicing factor 8	1.22	1	1.295	1.17167	1.097	0.914	1.152	1.05433	1.183	1.083	1.278	1.18133
Histidyl-tRNA synthetase, cytoplasmic	1.98	1.458	1.823	1.75367	2.4	1.93	2.242	2.19067	2.148	1.751	2.024	1.97433
40S ribosomal protein S6	1.486	1.386	1.495	1.45567	2.384	1.968	2.175	2.17567	1.298	1.062	1.194	1.18467
RNA-binding protein 8A	0.405	0.448	0.49	0.447667	0.418	0.453	0.504	0.458333	0.353	0.419	0.481	0.417667
Gamma-tubulin complex component 2	1.111	1.054	1.359	1.17467	1.178	1.032	1.314	1.17467	1.473	1.346	1.649	1.48933
CCR4-NOT transcription complex subunit 4	0.719	0.996	0.963	0.892667	0.715	0.988	0.973	0.892	0.476	0.684	0.722	0.627333
Supervillin, partial	0.736	0.645	0.65	0.677	0.818	0.665	0.657	0.713333	0.874	0.617	0.634	0.708333
Splicing factor 1	0.678	0.51	0.516	0.568	0.664	0.568	0.518	0.583333	0.443	0.355	0.402	0.4
Importin-11	1.72	1.46	1.566	1.582	1.767	1.462	1.62	1.61633	1.608	1.382	1.575	1.52167
Peptidyl-prolyl cis-trans isomerase	0.624	0.459	0.496	0.526333	0.78	0.587	0.619	0.662	0.597	0.46	0.502	0.519667
Dystrobrevin beta	1.186	0.911	1.011	1.036	1.245	0.864	1.093	1.06733	1.442	0.912	1.154	1.16933
Tether containing UBX domain for GLUT4	1.189	1.142	1.06	1.13033	1.089	1.067	0.985	1.047	0.833	0.723	0.72	0.758667
Insulin-degrading enzyme	2.454	2.308	2.602	2.45467	2.213	2.05	2.279	2.18067	2.206	1.956	2.302	2.15467
Parafibromin	0.561	0.651	0.569	0.593667	0.556	0.649	0.56	0.588333	0.41	0.448	0.415	0.424333
Myosin-XVIIIa, partial	1.344	1.493	1.647	1.49467	1.255	1.304	1.48	1.34633	1.245	1.374	1.442	1.35367
Glycogen debranching enzyme, partial	1.588	1.148	1.48	1.40533	1.468	1.084	1.464	1.33867	1.984	1.438	2.014	1.812
FERM and PDZ domain-containing protein 4	1.003	0.728	0.88	0.870333	0.973	0.725	0.792	0.83	0.833	0.669	0.7	0.734
ATP-dependent Clp protease ATP-binding subunit clpX-like, mitochondrial	1.308	1.343	1.712	1.45433	1.286	1.299	1.697	1.42733	1.431	1.448	1.966	1.615
Large proline-rich protein BAT3	0.83	0.752	1.088	0.89	0.802	0.735	1.043	0.86	0.604	0.539	0.702	0.615
5&apos;-3&apos; exoribonuclease 1	1.311	1.847	1.343	1.50033	1.33	1.893	1.437	1.55333	1.272	1.731	1.37	1.45767
Talin-1	1.337	1.214	1.475	1.342	1.321	1.2	1.421	1.314	1.77	1.624	1.964	1.786
UBX domain-containing protein 1	0.33	0.35	0.393	0.357667	0.346	0.359	0.405	0.37	0.214	0.211	0.28	0.235
hypothetical protein L798_05441	0.677	0.832	0.925	0.811333	0.643	0.748	0.83	0.740333	0.715	0.885	0.873	0.824333
Pre-mRNA-processing factor 19	0.831	0.785	0.881	0.832333	0.825	0.77	0.86	0.818333	0.991	0.801	0.975	0.922333
Oxysterol-binding protein-related protein 9	1.043	1.341	1.405	1.263	1.107	1.364	1.465	1.312	1.015	1.231	1.358	1.20133
Kelch domain-containing protein 4	0.942	1.065	1.132	1.04633	0.875	0.955	1.09	0.973333	0.8	0.799	0.859	0.819333
Sulfatase-modifying factor 1	0.901	1.378	1.4	1.22633	0.901	1.279	1.394	1.19133	0.511	0.73	0.792	0.677667
39S ribosomal protein L41, mitochondrial	0.356	0.416	0.375	0.382333	0.368	0.42	0.384	0.390667	0.295	0.323	0.309	0.309
hypothetical protein L798_04073, partial	1.276	1.452	1.495	1.40767	1.014	1.119	1.188	1.107	1.711	1.887	2.03	1.876
F-actin-capping protein subunit beta	1.469	1.234	1.461	1.388	1.525	1.166	1.45	1.38033	1.902	1.537	1.926	1.78833
putative RNA-binding protein 19	0.5	0.495	0.571	0.522	0.491	0.522	0.542	0.518333	0.35	0.377	0.389	0.372
Serine/threonine-protein phosphatase 2A regulatory subunit B&apos;	1.485	1.517	1.076	1.35933	1.053	1.418	1.003	1.158	1.143	1.514	1.164	1.27367
Kinesin heavy chain	1.63	1.589	1.538	1.58567	1.651	1.604	1.553	1.60267	1.451	1.443	1.418	1.43733
Squamous cell carcinoma antigen recognized by T-cells 3	0.645	0.718	0.969	0.777333	0.61	0.696	0.788	0.698	0.767	0.739	1.061	0.855667
Enhancer of mRNA-decapping protein 4	1.441	1.138	1.549	1.376	1.624	1.259	1.56	1.481	1.365	1.054	1.465	1.29467
Activating signal cointegrator 1 complex subunit 3	1.725	1.448	1.434	1.53567	1.721	1.559	1.404	1.56133	1.453	1.226	1.209	1.296
Ubiquitin carboxyl-terminal hydrolase 5	1.657	1.509	1.566	1.57733	1.527	1.471	1.518	1.50533	1.781	1.461	1.641	1.62767
Periodic tryptophan protein 2-like protein	1.209	1.741	1.341	1.43033	1.127	1.722	1.363	1.404	1.374	2.091	1.51	1.65833
26S proteasome non-ATPase regulatory subunit 14	2.297	2.03	1.713	2.01333	2.044	1.752	1.524	1.77333	2.55	2.245	1.9	2.23167
Mitochondrial 2-oxoglutarate/malate carrier protein	2.892	2.017	2.069	2.326	2.245	1.543	1.605	1.79767	2.522	1.634	1.78	1.97867
ubiquitin-conjugating enzyme E2-22 kDa	1.689	1.152	1.373	1.40467	1.682	1.077	1.406	1.38833	2.088	1.302	1.667	1.68567
TAR DNA-binding protein 43 isoform X3	0.867	1.156	0.986	1.003	0.857	1.09	1.007	0.984667	0.752	1.029	0.869	0.883333
probable tyrosine--tRNA ligase, mitochondrial	1.365	1.562	1.807	1.578	1.288	1.542	1.914	1.58133	1.362	1.783	1.893	1.67933
coatomer subunit delta	1.834	1.636	2.247	1.90567	1.732	1.595	2.187	1.838	1.463	1.362	1.806	1.54367
hypothetical protein M514_00498	0.815	0.952	0.878	0.881667	0.935	1.142	1.056	1.04433	2.233	2.358	2.343	2.31133
Myelin expression factor 2, partial	1.207	0.986	1.264	1.15233	1.199	0.967	1.139	1.10167	1.053	0.846	0.945	0.948
Kinesin light chain, partial	2.174	1.7	2.055	1.97633	2.159	1.722	2.136	2.00567	1.534	1.244	1.332	1.37
E3 ubiquitin-protein ligase UBR4, partial	2.198	2.148	1.855	2.067	2.061	2.083	1.788	1.97733	2.013	2.05	1.692	1.91833
hypothetical protein X975_13701, partial	1.81	2.133	2.232	2.05833	2.174	2.546	2.872	2.53067	2.37	2.907	2.793	2.69
TPPP family protein, partial	0.086	0.1	0.113	0.0996667	0.114	0.123	0.13	0.122333	0.073	0.076	0.078	0.0756667
Sperm-associated antigen 7-like protein, partial	0.044	0.07	0.058	0.0573333	0.075	0.101	0.083	0.0863333	0.041	0.056	0.048	0.0483333
3-hydroxyisobutyrate dehydrogenase, mitochondrial, partial	1.62	1.664	1.896	1.72667	1.342	1.477	1.656	1.49167	1.464	1.26	1.43	1.38467
TBC1 domain family member 2B, partial	1.464	1.36	1.442	1.422	1.381	1.292	1.404	1.359	2.147	2.105	2.203	2.15167
Cleavage stimulation factor subunit 1, partial	1.013	1.092	1.357	1.154	0.93	0.949	1.255	1.04467	0.955	0.969	1.294	1.07267
Proteasome subunit alpha type-4, partial	1.059	1.161	0.95	1.05667	1.035	1.107	0.934	1.02533	1.259	1.349	1.11	1.23933
Laminin subunit alpha, partial	0.729	0.674	0.729	0.710667	0.772	0.705	0.755	0.744	1.281	1.127	1.2	1.20267
Ubiquitin-like protein 4A, partial	1.211	0.882	0.78	0.957667	1.116	0.86	0.818	0.931333	1.037	0.718	0.695	0.816667
Leukotriene A-4 hydrolase, partial	2.436	1.808	1.607	1.95033	2.017	1.484	1.399	1.63333	2.124	1.596	1.453	1.72433
Serine protease HTRA2, mitochondrial, partial	0.757	0.928	0.917	0.867333	0.717	0.877	0.873	0.822333	0.802	0.941	0.834	0.859
Alpha-(1,6)-fucosyltransferase, partial	2.164	1.511	1.62	1.765	2.397	1.677	1.789	1.95433	1.689	1.214	1.442	1.44833
Protein Hook-like protein, partial	1.918	1.74	1.242	1.63333	1.892	1.755	1.198	1.615	1.857	1.684	1.225	1.58867
WASH complex subunit strumpellin, partial	1.177	0.863	1.322	1.12067	1.057	0.826	1.104	0.995667	1.241	0.994	1.235	1.15667
putative ATP-dependent RNA helicase me31b, partial	1.127	1.055	1.194	1.12533	2.046	1.734	2.064	1.948	1.325	1.306	1.586	1.40567
Heterogeneous nuclear ribonucleoprotein F, partial	1.567	1.321	1.154	1.34733	1.535	1.319	1.155	1.33633	1.486	1.265	1.154	1.30167
Annulin, partial	2.76	1.747	2.391	2.29933	2.68	1.786	2.548	2.338	1.959	1.428	2.007	1.798
Heterogeneous nuclear ribonucleoprotein K, partial	0.861	0.826	0.991	0.892667	0.873	0.803	0.961	0.879	0.745	0.706	0.899	0.783333
Mitogen-activated protein kinase kinase kinase 7, partial	1.231	1.163	1.012	1.13533	1.106	1	0.945	1.017	1.863	2.463	2.165	2.16367
Coiled-coil domain-containing protein 6, partial	0.603	0.718	0.702	0.674333	0.572	0.693	0.651	0.638667	0.558	0.665	0.597	0.606667
Protein transport protein Sec16A, partial	1.096	1.161	1.161	1.13933	1.193	1.212	1.222	1.209	0.664	0.674	0.693	0.677
Electron transfer flavoprotein-ubiquinone oxidoreductase, mitochondrial, partial	1.141	1.403	1.436	1.32667	1.08	1.304	1.328	1.23733	1.059	1.301	1.297	1.219
Myosin-VIIa, partial	0.76	0.885	0.797	0.814	0.666	0.886	0.802	0.784667	0.76	0.82	0.643	0.741
26S protease regulatory subunit 8, partial	2.153	1.557	1.891	1.867	2.407	1.735	1.96	2.034	2.953	1.956	2.376	2.42833
Structural maintenance of chromosomes protein 1A, partial	0.646	0.66	0.63	0.645333	0.653	0.667	0.602	0.640667	0.583	0.606	0.55	0.579667
Poly(ADP-ribose) polymerase pme-5, partial	0.682	0.683	0.796	0.720333	0.677	0.662	0.77	0.703	0.68	0.665	0.79	0.711667
RNA-binding protein 39, partial	0.704	0.735	1.019	0.819333	0.839	0.77	1.006	0.871667	0.58	0.459	0.643	0.560667
hypothetical protein X975_01658, partial	1.373	1.606	1.596	1.525	1.435	1.608	1.644	1.56233	1.134	1.53	1.585	1.41633
Protein SCAF8, partial	0.22	0.267	0.21	0.232333	0.238	0.305	0.258	0.267	0.224	0.236	0.172	0.210667
Heterogeneous nuclear ribonucleoprotein 87F, partial	0.897	0.883	1.017	0.932333	1.622	1.264	1.713	1.533	0.937	0.753	1.016	0.902
Protein wos2, partial	1.206	0.877	1.12	1.06767	1.176	0.846	1.11	1.044	1.071	0.769	0.996	0.945333
Zinc finger RNA-binding protein, partial	1.054	1.246	1.27	1.19	0.996	1.201	1.216	1.13767	0.875	0.999	0.926	0.933333
Histone-arginine methyltransferase CARMER, partial	2.453	2.268	1.896	2.20567	2.233	2.061	1.64	1.978	1.893	1.791	1.315	1.66633
Zinc finger CCCH domain-containing protein 15-like protein, partial	0.748	0.77	0.808	0.775333	0.768	0.761	0.801	0.776667	0.339	0.453	0.46	0.417333
Ankyrin-2, partial	0.827	0.929	0.953	0.903	0.818	0.961	0.989	0.922667	0.86	1.003	1.086	0.983
ATP-dependent zinc metalloprotease YME1-like protein, partial	1.342	1.743	2.045	1.71	1.408	1.819	2.157	1.79467	1.324	1.664	1.949	1.64567
Formimidoyltransferase-cyclodeaminase, partial	0.96	1.067	0.886	0.971	1.346	1.529	1.085	1.32	1.071	1.212	0.95	1.07767
Negative elongation factor B, partial	1.317	1.332	1.393	1.34733	1.062	1.158	1.073	1.09767	0.871	0.878	0.973	0.907333
Heat shock factor-binding protein 1, partial	0.575	0.531	0.672	0.592667	0.54	0.475	0.625	0.546667	0.407	0.341	0.446	0.398
Microtubule-associated protein futsch, partial	1.302	1.414	1.213	1.30967	1.258	1.373	1.213	1.28133	1.581	1.52	1.473	1.52467
Peroxisomal multifunctional enzyme type 2, partial	1.073	0.846	1.178	1.03233	1.12	0.97	1.398	1.16267	1.373	1.325	1.947	1.54833
Serine--tRNA ligase, cytoplasmic, partial	0.945	1.006	1.036	0.995667	0.968	1.015	1.05	1.011	0.759	0.805	0.803	0.789
Zinc finger CCCH domain-containing protein 10, partial	0.352	0.414	0.4	0.388667	0.281	0.393	0.344	0.339333	0.135	0.191	0.162	0.162667
Myosin regulatory light chain 2, partial	0.417	0.436	0.373	0.408667	0.661	0.629	0.634	0.641333	1.164	0.971	1.162	1.099
Pleckstrin domain-containing family F member 2, partial	1.578	1.52	1.837	1.645	1.49	1.457	1.661	1.536	1.597	1.635	1.857	1.69633
hypothetical protein X975_17660, partial	1.049	1.114	0.997	1.05333	1.148	1.149	1.027	1.108	0.699	0.746	0.637	0.694
Splicing factor 3B subunit 3, partial	1.238	1.695	1.816	1.583	1.097	1.616	1.718	1.477	1.354	1.925	2.1	1.793
V-type proton ATPase subunit a isoform 1, partial	1.875	1.675	2.229	1.92633	1.858	1.691	2.137	1.89533	2.82	2.256	2.914	2.66333
Serine-threonine kinase receptor-associated protein, partial	1.279	2.048	1.754	1.69367	1.354	2.15	1.923	1.809	1.444	2.351	2.225	2.00667
Clathrin heavy chain 1, partial	2.387	2.046	1.988	2.14033	2.406	2.122	2.024	2.184	3.247	2.837	2.68	2.92133
Scaffold attachment factor B2, partial	0.364	0.343	0.37	0.359	0.493	0.478	0.504	0.491667	0.253	0.233	0.25	0.245333
Cystathionine gamma-lyase, partial	2.964	2.429	2.598	2.66367	3.171	2.463	2.774	2.80267	2.701	1.97	2.222	2.29767
Ubiquitin carboxyl-terminal hydrolase 24, partial	1.076	1.363	1.517	1.31867	1.003	1.414	1.547	1.32133	0.999	1.358	1.535	1.29733
Nesprin-1, partial	1.151	1.531	1.357	1.34633	1.383	1.672	1.512	1.52233	1.561	2.048	1.912	1.84033
Tricarboxylate transport protein, mitochondrial, partial	2.631	2.828	3.717	3.05867	2.424	2.566	3.341	2.777	2.463	2.638	3.636	2.91233
Splicing factor, proline- and glutamine-rich, partial	1.072	1.066	1.086	1.07467	1.062	1.046	1.085	1.06433	1.17	1.177	1.235	1.194
SCO-spondin, partial	0.374	0.47	0.477	0.440333	0.351	0.42	0.374	0.381667	0.695	0.819	0.782	0.765333
39S ribosomal protein L12, mitochondrial, partial	0.84	0.687	0.87	0.799	0.493	0.429	0.513	0.478333	0.331	0.304	0.344	0.326333
ATP-dependent RNA helicase A, partial	1.577	1.309	1.647	1.511	1.407	1.246	1.514	1.389	0.979	0.956	1.159	1.03133
MAGUK p55 subfamily member 5, partial	1.109	0.999	0.831	0.979667	0.935	0.981	0.785	0.900333	0.658	0.784	0.716	0.719333
Eukaryotic translation initiation factor 2 subunit 2, partial	1.293	1.551	1.492	1.44533	1.231	1.462	1.331	1.34133	0.888	1.013	0.847	0.916
Catenin delta-2, partial	1.178	1.11	1.434	1.24067	1.117	1.086	1.291	1.16467	1.12	1.166	1.223	1.16967
Heat shock protein 67B2, partial	0.465	0.383	0.379	0.409	0.404	0.364	0.359	0.375667	0.346	0.314	0.305	0.321667
Nuclear distribution protein nudE-like protein, partial	1.045	0.764	0.913	0.907333	1.08	1.004	0.865	0.983	0.714	0.575	0.707	0.665333
Type II inositol-1,4,5-trisphosphate 5-phosphatase, partial	1.05	1.149	1.38	1.193	0.906	0.946	1.129	0.993667	1.01	1.047	1.229	1.09533
Heterogeneous nuclear ribonucleoprotein U-like protein 1, partial	1.002	0.842	0.811	0.885	0.861	0.802	0.763	0.808667	0.797	0.796	0.71	0.767667
hypothetical protein X975_24536, partial	0.34	0.393	0.372	0.368333	0.316	0.341	0.346	0.334333	0.187	0.218	0.169	0.191333
hypothetical protein X975_22559, partial	0.88	1.449	1.219	1.18267	0.817	1.193	1.07	1.02667	0.86	1.115	0.952	0.975667
LETM1 and EF-hand domain-containing protein 1, mitochondrial, partial	1.528	1.395	1.695	1.53933	1.541	1.432	1.756	1.57633	1.265	1.179	1.443	1.29567
RNA-binding protein 25, partial	0.66	0.627	0.679	0.655333	0.618	0.715	0.724	0.685667	0.421	0.446	0.499	0.455333
PDZ and LIM domain protein Zasp, partial	0.688	0.632	0.617	0.645667	0.869	0.637	0.678	0.728	0.713	0.543	0.538	0.598
Microtubule-associated protein futsch, partial	1.055	1.221	1.314	1.19667	1.009	0.934	1.245	1.06267	1.485	1.687	2.089	1.75367
Rab GDP dissociation inhibitor beta, partial	1.893	1.73	1.958	1.86033	1.82	1.637	1.83	1.76233	1.955	2.056	2.188	2.06633
Spartin, partial	0.812	0.849	0.95	0.870333	0.779	0.81	0.922	0.837	0.597	0.582	0.546	0.575
hypothetical protein X975_25869, partial	2.614	2.915	2.209	2.57933	2.285	2.335	2.167	2.26233	2.418	2.48	1.89	2.26267
hypothetical protein X975_27218, partial	0.946	1.114	1.191	1.08367	1.015	1.122	1.269	1.13533	1.116	1.25	1.247	1.20433
tRNA (cytosine(34)-C(5))-methyltransferase, partial	1.076	1.388	1.418	1.294	1.089	1.299	1.413	1.267	0.98	1.2	1.223	1.13433
Ataxin-2, partial	0.733	0.65	0.592	0.658333	0.828	0.698	0.666	0.730667	0.523	0.448	0.417	0.462667
GTP-binding protein 128up, partial	1.679	1.656	1.328	1.55433	1.801	1.625	1.326	1.584	1.048	1.175	0.975	1.066
Phosphatidylinositol-4-phosphate 5-kinase type-1 alpha, partial	1.017	0.776	0.743	0.845333	1.021	0.811	0.737	0.856333	0.769	0.63	0.537	0.645333
Alpha-methylacyl-CoA racemase, partial	2.456	2.688	2.442	2.52867	2.341	2.531	2.3	2.39067	3.332	3.77	3.347	3.483
N-alpha-acetyltransferase 15, NatA auxiliary subunit, partial	1.495	1.318	1.646	1.48633	1.476	1.253	1.583	1.43733	1.152	0.977	1.332	1.15367
C-Jun-amino-terminal kinase-interacting protein 4, partial	1.891	1.74	1.858	1.82967	1.564	1.572	1.674	1.60333	1.149	0.989	1.242	1.12667
Trafficking protein particle complex subunit 8, partial	1.047	0.999	1.012	1.01933	0.94	0.882	0.928	0.916667	1.098	1.104	1.143	1.115
E3 ubiquitin-protein ligase RNF115, partial	0.74	0.719	0.879	0.779333	0.792	0.797	0.909	0.832667	0.67	0.543	0.652	0.621667
EH domain-containing protein 1, partial	2.085	1.993	2.259	2.11233	2.264	2.101	2.442	2.269	2.402	2.184	2.538	2.37467
Eukaryotic translation initiation factor 4H, partial	0.365	0.44	0.398	0.401	0.425	0.499	0.455	0.459667	0.304	0.387	0.299	0.33
Ubiquitin carboxyl-terminal hydrolase 7, partial	3.108	3.144	2.592	2.948	2.895	2.855	2.461	2.737	3.249	3.575	2.787	3.20367
Nuclear protein localization protein 4-like protein, partial	1.314	1.127	1.482	1.30767	1.139	1.003	1.198	1.11333	0.991	0.909	0.915	0.938333
Serine hydroxymethyltransferase, mitochondrial, partial	2.766	2.087	2.303	2.38533	2.57	1.985	2.23	2.26167	2.374	1.89	2.169	2.14433
DnaJ-like protein subfamily C member 17, partial	0.358	0.431	0.345	0.378	0.288	0.425	0.346	0.353	0.226	0.331	0.273	0.276667
Transketolase, partial	1.121	1.125	1.447	1.231	1.067	1.148	1.477	1.23067	1.285	1.357	1.766	1.46933
hypothetical protein X975_11077, partial	1.554	1.636	1.494	1.56133	1.51	1.462	1.395	1.45567	1.502	1.341	1.289	1.37733
Alpha-actinin, sarcomeric, partial	2.005	1.589	1.428	1.674	2.18	1.723	1.529	1.81067	3.687	2.834	2.53	3.017
Septin-7, partial	1.197	1.377	1.39	1.32133	1.155	1.385	1.493	1.34433	1.516	1.936	2.084	1.84533
60S ribosomal protein L26, partial	0.45	0.519	0.521	0.496667	0.464	0.556	0.542	0.520667	0.33	0.375	0.383	0.362667
Single-stranded DNA-binding protein, mitochondrial, partial	0.811	0.855	0.917	0.861	0.751	0.833	0.927	0.837	1.071	1.087	1.251	1.13633
Sec1 family domain-containing protein 2, partial	2.148	2.039	2.067	2.08467	2.049	1.894	1.963	1.96867	1.955	1.774	1.782	1.837
hypothetical protein X975_13285, partial	1.688	1.326	1.285	1.433	1.899	1.385	1.388	1.55733	1.227	0.91	0.883	1.00667
Replication protein A DNA-binding subunit, partial	1.264	1.215	1.67	1.383	1.233	1.14	1.507	1.29333	1.458	1.258	1.389	1.36833
hypothetical protein X975_12688, partial	1.407	1.357	1.32	1.36133	1.482	1.339	1.337	1.386	1.78	1.419	1.658	1.619
hypothetical protein X975_02271, partial	0.103	0.118	0.11	0.110333	0.139	0.15	0.153	0.147333	0.049	0.078	0.065	0.064
DNA repair protein XRCC1, partial	0.575	0.55	0.65	0.591667	0.525	0.554	0.506	0.528333	0.434	0.499	0.476	0.469667
Peptidyl-prolyl cis-trans isomerase FKBP4, partial	2.132	1.593	1.601	1.77533	2.123	1.605	1.627	1.785	2.01	1.497	1.575	1.694
Poly(A)-specific ribonuclease PARN, partial	0.759	0.786	0.861	0.802	0.71	0.83	0.874	0.804667	0.705	0.714	0.779	0.732667
hypothetical protein X975_01182, partial	0.505	0.752	0.557	0.604667	0.511	0.684	0.495	0.563333	0.237	0.305	0.262	0.268
Endothelin-converting enzyme 2, partial	1.769	1.985	1.638	1.79733	1.663	1.919	1.61	1.73067	2.294	2.765	2.363	2.474
Arf-GAP domain and FG repeat-containing protein 1, partial	1.763	1.382	1.547	1.564	1.669	1.292	1.441	1.46733	1.445	1.066	1.153	1.22133
U2 snRNP-associated SURP motif-containing protein, partial	0.652	0.541	0.507	0.566667	0.682	0.586	0.565	0.611	0.534	0.498	0.47	0.500667
Integrin alpha-9, partial	2.103	1.865	1.446	1.80467	2.057	1.711	1.38	1.716	3.718	2.915	2.587	3.07333
Ras-related protein Rab-10, partial	1.117	1.307	1.567	1.33033	1.107	1.288	1.669	1.35467	1.208	1.572	1.822	1.534
Developmentally-regulated GTP-binding protein 2, partial	1.505	1.14	1.604	1.41633	1.437	1.101	1.556	1.36467	1.163	0.856	0.975	0.998
Mitogen-activated protein kinase-binding protein 1, partial	0.313	0.269	0.37	0.317333	0.359	0.324	0.433	0.372	0.748	0.587	0.857	0.730667
Cullin-1, partial	1.409	1.608	1.411	1.476	1.426	1.701	1.502	1.543	2.112	2.488	2.131	2.24367
Myosin heavy chain, non-muscle, partial	1.192	1.121	1.148	1.15367	0.837	0.801	0.831	0.823	1.749	1.574	1.599	1.64067
Coatomer subunit alpha, partial	2.322	2.247	2.184	2.251	2.149	2.149	2.089	2.129	1.545	1.623	1.675	1.61433
Ras-related C3 botulinum toxin substrate 1, partial	3.921	3.684	3.361	3.65533	4.073	3.594	3.272	3.64633	5.131	4.633	4.509	4.75767
Tetratricopeptide repeat protein 37, partial	1.028	0.908	1.177	1.03767	0.807	0.875	1.216	0.966	0.722	0.812	1.102	0.878667
Sarcolemmal membrane-associated protein, partial	1.548	1.473	1.401	1.474	1.634	1.448	1.426	1.50267	1.749	1.661	1.591	1.667
Testis-expressed sequence 2 protein, partial	1.568	1.536	1.606	1.57	1.379	1.427	1.501	1.43567	1.202	1.063	1.144	1.13633
5&apos;-AMP-activated protein kinase subunit beta-2, partial	2.228	1.521	2.395	2.048	2.142	1.428	2.319	1.963	1.852	1.29	2.107	1.74967
Cytochrome b-c1 complex subunit 2, mitochondrial, partial	1.862	1.865	1.843	1.85667	1.705	1.771	1.759	1.745	2.031	2.071	2.051	2.051
Tetratricopeptide repeat protein 38, partial	1.001	1.043	1.307	1.117	1.049	1.099	1.348	1.16533	1.197	1.257	1.496	1.31667
Carbonyl reductase	1.133	0.955	1.253	1.11367	1.225	0.995	1.344	1.188	1.659	1.353	1.814	1.60867
RNA-binding protein fusilli, partial	2.046	1.665	1.45	1.72033	1.863	1.515	1.295	1.55767	1.327	1.031	0.959	1.10567
C-1-tetrahydrofolate synthase, cytoplasmic, partial	1.48	1.595	1.431	1.502	2.184	2.413	1.835	2.144	2.09	2.09	1.584	1.92133
Actin-interacting protein 1, partial	1.768	1.956	2.426	2.05	1.634	1.772	2.146	1.85067	2.071	2.211	2.752	2.34467
Leucine-rich repeat-containing protein 40, partial	1.6	1.293	1.527	1.47333	1.524	1.234	1.462	1.40667	1.373	1.035	1.218	1.20867
Vinculin, partial	1.556	1.241	1.588	1.46167	1.624	1.274	1.61	1.50267	2.618	2.176	2.726	2.50667
Muscle-specific protein 20, partial	0.586	0.56	0.477	0.541	0.581	0.556	0.474	0.537	0.547	0.521	0.403	0.490333
Phosphofurin acidic cluster sorting protein 2, partial	0.796	0.732	0.773	0.767	0.75	0.71	0.724	0.728	0.755	0.861	0.684	0.766667
Stress-induced-phosphoprotein 1, partial	1.756	1.616	1.765	1.71233	1.833	1.666	1.82	1.773	1.478	1.343	1.411	1.41067
Lysyl oxidase-like protein, partial	1.331	1.507	1.478	1.43867	1.199	1.357	1.319	1.29167	1.427	1.493	1.333	1.41767
Guanine nucleotide-binding protein G(q) subunit alpha, partial	1.833	1.482	2.227	1.84733	1.79	1.464	2.257	1.837	2.666	2.285	3.489	2.81333
Rho guanine nucleotide exchange factor 11, partial	1.666	1.637	1.708	1.67033	1.634	1.725	1.658	1.67233	1.926	1.752	1.753	1.81033
hypothetical protein X975_27120, partial	2.238	1.523	1.688	1.81633	1.636	1.232	1.304	1.39067	1.186	0.854	0.984	1.008
Protein transport protein Sec61 subunit alpha isoform 2, partial	2.507	2.151	2.99	2.54933	2.369	2.122	2.875	2.45533	1.529	1.408	1.792	1.57633
Dihydrolipoyl dehydrogenase, mitochondrial, partial	1.614	1.778	2.169	1.85367	1.64	1.798	2.14	1.85933	1.714	1.972	2.327	2.00433
Tubulin gamma-1 chain, partial	1.851	2.046	1.86	1.919	1.753	2.078	1.74	1.857	2.132	2.405	2.063	2.2
ATP-binding cassette sub-family E member 1, partial	2.317	1.838	2.459	2.20467	2.224	1.829	2.32	2.12433	1.861	1.601	2.045	1.83567
26S proteasome non-ATPase regulatory subunit 11, partial	1.889	1.572	1.831	1.764	1.864	1.562	1.841	1.75567	1.745	1.564	1.995	1.768
Ubiquitin carboxyl-terminal hydrolase 47, partial	2.308	1.971	2.335	2.20467	2.41	2.339	2.622	2.457	2.519	2.276	2.795	2.53
Cullin-associated NEDD8-dissociated protein 1, partial	4.593	3.017	3.442	3.684	4.27	2.704	3.131	3.36833	3.774	2.391	3.02	3.06167
Ankyrin repeat and FYVE domain-containing protein 1, partial	1.718	1.458	1.678	1.618	1.586	1.379	1.67	1.545	2	1.689	1.984	1.891
Cullin-5, partial	1.318	1.687	1.421	1.47533	1.25	1.642	1.428	1.44	1.385	1.772	1.556	1.571
Alpha-taxilin, partial	0.893	0.786	0.991	0.89	0.86	0.731	0.976	0.855667	0.685	0.544	0.794	0.674333
Thioredoxin reductase 1, cytoplasmic, partial	4.212	4.215	3.487	3.97133	4.037	3.792	3.25	3.693	4.615	4.228	3.715	4.186
Replication factor C subunit 5, partial	1.157	1.269	1.042	1.156	1.074	1.35	1.016	1.14667	1.032	1.115	0.962	1.03633
putative methyltransferase WBSCR22, partial	0.589	0.574	0.512	0.558333	0.599	0.595	0.54	0.578	0.44	0.391	0.28	0.370333
putative ATP-dependent RNA helicase DDX4, partial	1.83	1.599	1.65	1.693	1.767	1.636	1.698	1.70033	1.805	1.766	1.912	1.82767
Target of Myb protein 1, partial	1.599	1.498	1.619	1.572	1.495	1.301	1.51	1.43533	1.627	1.487	1.669	1.59433
Guanine nucleotide-binding protein G(I)/G(S)/G(T) subunit beta-1, partial	2.412	1.517	1.972	1.967	2.142	1.41	1.767	1.773	2.23	1.536	1.907	1.891
DNA replication licensing factor mcm5-A, partial	0.773	1.035	0.792	0.866667	0.789	1.048	0.78	0.872333	0.629	0.807	0.602	0.679333
Sodium-driven chloride bicarbonate exchanger, partial	2.142	2.067	2.048	2.08567	1.88	1.773	1.8	1.81767	2.991	2.609	2.629	2.743
MAGUK p55 subfamily member 6, partial	1.063	1.216	1.423	1.234	1.184	1.314	1.563	1.35367	1.421	1.523	2.096	1.68
T-complex protein 1 subunit alpha, partial	2.812	2.763	2.556	2.71033	2.663	2.588	2.43	2.56033	2.463	2.348	2.217	2.34267
Beta-glucuronidase, partial	0.593	0.876	0.916	0.795	0.683	0.94	0.928	0.850333	1.3	1.875	2.004	1.72633
GRIP1-associated protein 1, partial	1.172	1.064	1.457	1.231	1.132	1.04	1.497	1.223	1.513	1.382	2.134	1.67633
Adenine phosphoribosyltransferase, partial	0.823	0.801	0.899	0.841	0.617	0.569	0.601	0.595667	0.6	0.514	0.583	0.565667
La-related protein, partial	0.401	0.431	0.38	0.404	0.504	0.578	0.502	0.528	0.267	0.28	0.22	0.255667
Fragile X mental retardation syndrome-related protein 1, partial	0.745	0.988	1.04	0.924333	0.777	1.013	1.026	0.938667	0.616	0.877	0.888	0.793667
Epsin-2, partial	1.774	1.205	1.569	1.516	1.613	1.33	1.721	1.55467	1.967	1.432	1.966	1.78833
2-oxoglutarate dehydrogenase, mitochondrial, partial	1.518	1.688	1.423	1.543	1.4	1.585	1.346	1.44367	1.378	1.571	1.351	1.43333
hypothetical protein X975_23931, partial	1.165	1.119	0.994	1.09267	1.068	0.996	0.871	0.978333	0.985	0.988	0.872	0.948333
SEC14-like protein 1, partial	1.432	1.763	1.359	1.518	1.34	1.77	1.466	1.52533	1.187	1.457	0.974	1.206
Protein TFG, partial	1.348	1.283	1.524	1.385	1.383	1.305	1.622	1.43667	1.591	1.408	1.75	1.583
hypothetical protein X975_15250, partial	0.921	1.374	1.439	1.24467	0.856	1.217	1.241	1.10467	0.609	0.963	0.941	0.837667
Spliceosome RNA helicase DDX39B, partial	1.207	1.171	1.279	1.219	1.216	1.13	1.253	1.19967	1.629	1.381	1.66	1.55667
Signal peptidase complex catalytic subunit SEC11C, partial	1.977	2.415	2.486	2.29267	2.002	2.411	2.447	2.28667	1.045	1.424	1.275	1.248
GDP-L-fucose synthase, partial	2.224	1.464	1.591	1.75967	2.083	1.529	1.525	1.71233	1.938	1.271	1.336	1.515
SURP and G-patch domain-containing protein 1, partial	0.57	0.432	0.568	0.523333	0.581	0.424	0.551	0.518667	0.411	0.27	0.385	0.355333
hypothetical protein X975_05963, partial	1.562	1.581	1.792	1.645	1.387	1.364	1.357	1.36933	1.451	1.872	1.531	1.618
Caspase-1, partial	0.615	0.636	0.767	0.672667	0.653	0.678	0.784	0.705	0.516	0.614	0.788	0.639333
Signal recognition particle receptor subunit alpha, partial	1.067	1.045	1.09	1.06733	1.251	1.223	1.202	1.22533	0.641	0.643	0.592	0.625333
Valine--tRNA ligase, partial	1.233	1.324	1.812	1.45633	1.219	1.266	1.775	1.42	0.887	0.96	1.361	1.06933
Ubiquitin carboxyl-terminal hydrolase 10, partial	0.775	0.851	0.582	0.736	0.714	0.854	0.555	0.707667	0.44	0.52	0.325	0.428333
Protein FAM192A, partial	0.363	0.319	0.42	0.367333	0.346	0.28	0.376	0.334	0.189	0.177	0.227	0.197667
Bumetanide-sensitive sodium-(potassium)-chloride cotransporter, partial	2.768	2.949	2.654	2.79033	2.745	2.899	2.622	2.75533	4.34	5.229	4.209	4.59267
hypothetical protein HELRODRAFT_185539	1.017	0.941	1.42	1.126	1.16	0.989	1.469	1.206	2.41	1.832	3.005	2.41567
hypothetical protein HELRODRAFT_193411	0.781	0.645	0.733	0.719667	0.797	0.64	0.803	0.746667	0.472	0.359	0.339	0.39
hypothetical protein HELRODRAFT_87124	1.992	1.539	1.541	1.69067	1.974	1.494	1.521	1.663	1.989	1.408	1.307	1.568
hypothetical protein LOTGIDRAFT_229923	0.794	0.937	0.879	0.87	1.114	1.347	1.2	1.22033	0.949	1.094	1.025	1.02267
hypothetical protein LOTGIDRAFT_207611	1.043	1.404	1.439	1.29533	0.883	1.243	1.281	1.13567	0.609	0.837	0.876	0.774
hypothetical protein LOTGIDRAFT_238952	1.621	1.429	1.543	1.531	1.434	1.309	1.445	1.396	1.201	1.141	1.301	1.21433
hypothetical protein LOTGIDRAFT_231565	2.301	1.752	2.201	2.08467	2.158	1.649	2.049	1.952	2.003	1.472	1.866	1.78033
hypothetical protein LOTGIDRAFT_144857	2.171	1.383	1.838	1.79733	2.192	1.42	1.716	1.776	2.633	1.612	2.107	2.11733
hypothetical protein LOTGIDRAFT_123812, partial	1.116	1.199	0.968	1.09433	1.101	1.192	0.952	1.08167	0.825	0.951	0.728	0.834667
hypothetical protein LOTGIDRAFT_128850	0.423	0.471	0.411	0.435	0.418	0.452	0.39	0.42	0.298	0.362	0.28	0.313333
hypothetical protein LOTGIDRAFT_236288	1.798	1.167	1.59	1.51833	1.883	1.217	1.631	1.577	2.674	1.682	2.393	2.24967
hypothetical protein T265_13221, partial	0.598	0.572	0.598	0.589333	0.652	0.599	0.631	0.627333	0.883	0.82	0.898	0.867
Endothelin-converting enzyme 1	1.631	1.331	1.614	1.52533	1.699	1.334	1.55	1.52767	1.061	1.043	1.139	1.081
glycosyl hydrolase 18-like chitinase long isoform	0.839	0.588	0.799	0.742	0.828	0.597	0.773	0.732667	1.855	1.31	1.761	1.642
heat shock 70 kDa protein	1.734	1.541	1.591	1.622	1.859	1.618	1.674	1.717	2.15	1.814	1.958	1.974
enolase	2.087	2.136	1.956	2.05967	2.082	2.103	1.927	2.03733	3.181	3.391	3.001	3.191
Inhibitor of NF-kappa B kinase subunit alpha, partial	1.644	1.118	1.836	1.53267	1.428	1.095	1.579	1.36733	1.726	1.807	2.151	1.89467
Rel/NF-kappa B transcription factor 2, partial	2.794	1.91	2.497	2.40033	3.139	1.902	2.639	2.56	3.075	1.958	2.437	2.49
Ubiquitin-conjugating enzyme E2	2.569	2.341	2.373	2.42767	2.502	2.275	2.197	2.32467	2.84	2.469	2.545	2.618
Signal transducing adaptor molecule	1.385	1.373	0.932	1.23	1.354	1.23	0.897	1.16033	1.599	1.494	1.288	1.46033
Mitogen-activated protein kinase 1	2.709	3.282	3.196	3.06233	2.73	2.861	3.054	2.88167	2.488	2.389	2.879	2.58533
aquaporin	3.374	3.007	4.127	3.50267	2.855	2.308	3.079	2.74733	3.045	1.944	2.66	2.54967
transcription factor Adf-1-like isoform X2	0.383	0.342	0.318	0.347667	0.501	0.458	0.401	0.453333	0.317	0.281	0.226	0.274667
hexokinase	1.063	1.038	1.059	1.05333	1.004	0.998	1.015	1.00567	1.102	1.116	1.121	1.113
phosphoenolpiruvate carboxikinase	0.971	1.131	1.088	1.06333	0.967	1.08	1.065	1.03733	0.787	0.861	0.855	0.834333
citrate lyase	1.791	1.384	1.512	1.56233	1.591	1.259	1.33	1.39333	1.569	1.154	1.235	1.31933
phosphoglucomutase, partial	1.875	1.378	1.367	1.54	1.939	1.355	1.376	1.55667	2.19	1.729	1.666	1.86167
26S proteasome non-ATPase regulatory subunit 4	0.953	0.997	0.984	0.978	0.942	0.971	0.951	0.954667	0.948	1.023	0.987	0.986
F-actin-capping protein subunit alpha	1.717	1.966	1.624	1.769	1.538	1.861	1.514	1.63767	1.743	2.273	1.741	1.919
prefoldin subunit 4	0.384	0.325	0.399	0.369333	0.365	0.317	0.377	0.353	0.4	0.334	0.413	0.382333
LIM and SH3 domain protein Lasp	0.604	0.758	0.632	0.664667	0.696	0.777	0.678	0.717	0.52	0.515	0.448	0.494333
WD repeat-containing protein 44 isoform X2	0.627	0.651	0.666	0.648	0.612	0.662	0.674	0.649333	0.548	0.56	0.597	0.568333
E3 ubiquitin-protein ligase NEDD4 isoform X2	1.667	1.418	1.5	1.52833	1.696	1.441	1.523	1.55333	1.697	1.571	1.65	1.63933
spectrin beta chain, non-erythrocytic 2 isoform X2	1.826	1.566	1.883	1.75833	1.236	1.085	1.275	1.19867	1.963	1.638	1.974	1.85833
nesprin-1	1.668	1.411	1.549	1.54267	1.673	1.583	1.736	1.664	1.978	1.99	2.237	2.06833
phosphatidylinositol-binding clathrin assembly protein LAP isoform X1	1.295	1.594	1.725	1.538	1.242	1.492	1.647	1.46033	1.085	1.17	1.224	1.15967
uncharacterized protein LOC105205821 isoform X1	1.38	1.64	1.307	1.44233	1.337	1.647	1.307	1.43033	1.252	1.496	1.242	1.33
NADH dehydrogenase	0.266	0.272	0.239	0.259	0.358	0.365	0.327	0.35	0.278	0.277	0.256	0.270333
uncharacterized protein	0.062	0.074	0.076	0.0706667	0.077	0.09	0.092	0.0863333	0.057	0.068	0.07	0.065
uncharacterized protein	2.041	2.88	2.076	2.33233	1.771	2.331	1.799	1.967	5.354	7.175	5.355	5.96133
uncharacterized protein	0.612	0.965	0.938	0.838333	0.966	1.388	1.36	1.238	0.391	0.579	0.501	0.490333
uncharacterized protein	0.027	0.033	0.03	0.03	0.038	0.048	0.042	0.0426667	0.028	0.031	0.032	0.0303333
uncharacterized protein	0.389	0.335	0.382	0.368667	0.362	0.342	0.368	0.357333	0.322	0.316	0.322	0.32
uncharacterized protein	0.051	0.076	0.074	0.067	0.091	0.122	0.113	0.108667	0.046	0.067	0.061	0.058
uncharacterized protein	0.029	0.047	0.041	0.039	0.037	0.05	0.055	0.0473333	0.029	0.033	0.044	0.0353333
uncharacterized protein	0.274	0.318	0.248	0.28	0.288	0.337	0.26	0.295	0.212	0.252	0.211	0.225
uncharacterized protein	0.737	0.736	0.739	0.737333	0.719	0.76	0.8	0.759667	0.809	0.596	0.684	0.696333
uncharacterized protein	0.047	0.069	0.067	0.061	0.06	0.083	0.077	0.0733333	0.046	0.069	0.061	0.0586667
uncharacterized protein	0.791	0.659	0.681	0.710333	0.7	0.605	0.665	0.656667	0.771	0.688	0.705	0.721333
uncharacterized protein	0.127	0.13	0.166	0.141	0.21	0.194	0.262	0.222	0.068	0.082	0.106	0.0853333
