# Supplementary material for: Salivary gland proteome analysis of developing adult female Haemaphysalis longicornis ticks: molecular motor and TCA cycle-related proteins play an important role throughout development
Source: Parasit Vectors. 2019 Dec 30;12:613. doi: 10.1186/s13071-019-3864-2 (PMC6937756; doi:10.1186/s13071-019-3864-2)
Supplement: Supplementary file 6 — Additional file 6: Table S5. Raw data obtained by cluster analysis using the GProX platform. [file 13071_2019_3864_MOESM6_ESM.xlsx]

## Sheet: Table S5
Additional file 6: Table S5. Raw data obtained by cluster analysis using the GProX platform.
GPX id	Description	Ratio 115 114 average	Ratio 116 114 average	Ratio 117 114 average	Cluster distribution
1	Elongation factor 1-beta; Short=EF-1-beta	-1.68501	-1.66963	-2.00965	3
2	C subunit of V-ATPase, partial	1.29611	1.30646	1.41702	1
3	hypothetical protein	1.17078	0.985986	0.939352	1
4	esterase	-0.155213	-0.0760268	0.0680975	0
5	RecName: Full=ATP-dependent DNA helicase 2 subunit 1; AltName: Full=ATP-dependent DNA helicase II 70 kDa subunit; AltName: Full=ATP-dependent DNA helicase II subunit Ku70; AltName: Full=Ku autoantigen protein p70 homolog	-0.00771496	0.0685562	0.18819	0
6	peroxiredoxin	0.254191	0.146221	0.132248	0
7	9.8 kDa basic protein	0.421874	0.346342	0.35464	0
8	CG3621, isoform A	-1.25843	-0.996158	-1.40736	3
9	26S proteasome regulatory subunit	0.703101	0.613532	0.835924	1
10	40S ribosomal protein S5	-0.0169304	-0.0325854	-0.548635	0
11	40S ribosomal protein S11	0.14709	0.127853	-0.422108	0
12	40S ribosomal protein S12	-0.932361	-1.09439	-1.90509	4
13	rab11-2	0.998316	1.03257	1.12653	1
14	actin	0.271426	0.312665	0.592636	2
15	ferritin	-0.181695	-0.14667	1.5339	2
16	glutathione S-transferase	-0.341293	-0.350461	-0.427272	0
17	block of proliferation protein	0.208725	0.20247	-0.0573917	0
18	legumain-like protease precursor	0.515679	0.858909	3.0197	2
19	vacuolar sorting protein VPS24	0.126092	0.0795203	0.00480099	0
20	myosin regulatory light chain	1.05427	0.990108	1.60011	2
21	ribosomal protein L30	0.0890461	-0.011588	-0.355375	0
22	60S ribosomal protein L7A	-0.301633	-0.399096	-0.826233	4
23	RecName: Full=40S ribosomal protein S23	-0.251539	0.0867838	-0.641604	4
24	putative secreted salivary gland peptide	1.21702	1.28313	0.41684	5
25	Hq05	-0.820277	-0.137119	-1.62001	4
26	At-cadherin	0.401994	0.530071	0.851466	2
27	yolk cathepsin	-0.72261	-0.665813	2.13016	2
28	ribosomal protein L23	-1.48063	-0.909598	-2.31473	4
29	putative salivary secreted protein	0.0635029	0.212881	1.30529	2
30	succinate dehydrogenase Ip subunit	0.884403	0.632889	0.440066	5
31	ribosomal protein L37A	0.468844	0.343313	-0.610433	4
32	superoxide dismutase Cu-Zn	-0.637857	-0.0464243	-0.283375	3
33	unknown	0.810375	0.444314	0.669632	1
34	ATP synthase D chain	0.302953	0.242044	0.410703	0
35	FUN14 family protein	1.4163	0.943109	1.01221	1
36	SCF ubiquitin ligase complex	0.150993	0.0648829	-0.0877334	0
37	ribosomal protein S16	-0.295718	-0.44353	-1.03998	4
38	ribosomal protein L18a	0.403813	0.453474	0.0105412	0
39	putative ATP synthase-like protein	1.36476	1.26123	1.3202	1
40	ATP synthase H+ transporting, mitochondrial F1 complex, delta subunit precursor	-0.0518976	-0.127631	-0.0836508	0
41	cytochrome c oxidase polypeptide IV	1.36681	1.44396	1.49604	1
42	ribosomal protein S15Aa	-0.20036	-0.132894	-0.477944	0
43	ubiquitin/ribosomal protein S27a fusion protein	0.686762	0.550572	1.20977	2
44	cytochrome c oxidase polypeptide Vb	-0.310552	-0.160578	-0.52215	0
45	60S ribosomal protein L37	-2.01353	-1.64085	-2.97332	4
46	tetratricopeptide repeat protein	0.917113	0.946606	0.789381	1
47	40S ribosomal protein S27	0.399445	0.326537	-0.75877	4
48	ribosomal protein L35a	-0.430509	-0.362158	-0.724198	4
49	60S ribosomal protein L23	-0.222072	-0.180059	-1.30163	4
50	40S ribosomal protein S13	0.463274	0.551557	-0.0052996	0
51	60S ribosomal protein L14	0.218265	0.198704	-0.104697	0
52	signal sequence receptor delta	-0.140826	-0.717857	-1.40481	4
53	F1F0-type ATP synthase subunit g	1.30956	0.955313	1.07724	1
54	thioredoxin domain containing protein	-0.951764	-0.936957	-1.20978	3
55	cytochrome C	0.234297	1.46188	0.592955	5
56	cAMP-dependent protein kinase catalytic subunit	1.20101	1.11747	1.30198	1
57	RecName: Full=60S ribosomal protein L36	-1.5749	-1.06794	-1.97143	3
58	RecName: Full=40S ribosomal protein S3a	-0.357221	-0.335214	-1.21647	4
59	RecName: Full=60S ribosomal protein L17	-0.634867	-0.53952	-1.1595	4
60	RecName: Full=40S ribosomal protein S21	-2.27928	-2.24925	-2.83994	3
61	RecName: Full=40S ribosomal protein S4	-0.0724828	0.00432161	-0.321928	0
62	hemelipoglycoprotein precursor	-0.0846703	-0.279284	0.804054	2
63	26S protease regulatory subunit 7	1.2916	1.21516	1.36065	1
64	caspase-2	1.1423	1.17611	0.106572	5
65	elongation factor-1 gamma	0.721591	0.710467	0.482332	5
66	leucine aminopeptidase	0.41864	0.335712	0.492964	0
67	Longipain	0.984529	0.898144	1.8228	2
68	phosphoenolpyruvate carboxykinase	0.543001	0.549587	0.589444	1
69	protein disulfide isomerase-2	0.928276	0.978684	0.27739	5
70	protein disulfide isomerase-1	0.736677	0.708408	0.102994	5
71	protein disulfide isomerase-3	1.27362	1.33381	0.457682	5
72	40S ribosomal protein S28	-2.191	-1.53255	-3.04295	4
73	60S ribosomal protein L29	-3.07097	-1.71154	-3.77596	4
74	ribosomal protein S18	0.425101	0.590402	-0.406726	5
75	60S ribosomal protein L44	-0.518012	-0.346176	-1.68038	4
76	40S ribosomal protein S3	1.01364	1.01293	0.540358	5
77	mitochondrial import inner membrane translocase subunit Tim8-like protein	0.296311	-0.609699	-1.37957	4
78	60S ribosomal protein L32	0.382575	0.355392	-0.0320936	0
79	valosin containing protein	1.16543	1.18269	1.2558	1
80	predicted protein	0.957791	0.769208	0.66175	5
81	predicted protein	1.1137	0.910988	0.463971	5
82	predicted protein	0.400174	0.309952	0.269432	0
83	V-type proton ATPase catalytic subunit A	0.738408	0.687359	1.06373	2
84	thioredoxin-like protein 1 isoform X1	1.51568	1.46275	1.64139	1
85	proteasome subunit beta type-6	0.773152	0.56267	1.02928	2
86	translation initiation factor-3 (IF3), putative	-1.34618	-0.995199	-1.5893	3
87	mitochondrial intermediate peptidase	0.454878	0.413955	0.226919	0
88	ribosomal protein P0	0.536716	0.528405	0.185232	0
89	cathepsin C precursor	0.297485	0.564947	1.29944	2
90	intracellular cystatin	0.937344	0.484052	0.32807	5
91	heat shock 70 kDa protein 5	0.811745	0.901237	0.14709	5
92	conserved hypothetical protein	0.757023	0.848798	0.899176	1
93	NADH dehydrogenase 1 alpha subcomplex subunit 5	-0.463947	-0.580641	-1.02621	4
94	NADH-ubiquinone oxidoreductase 39 kda subunit	1.0487	0.98307	1.24326	1
95	kynurenine aminotransferase	1.63444	1.69807	1.48009	1
96	NADH dehydrogenase 1 alpha subcomplex	1.39799	1.06901	0.452068	5
97	ribosomal protein	-2.43961	-2.29808	-2.48735	3
98	ubiquitin-like protein 7	-0.36154	-0.428566	-0.683468	4
99	phosphatidylinositide phosphatase SAC2 isoform X2	0.0463746	0.0749621	-0.0474179	0
100	cyclophilin B	1.08089	1.2261	0.225275	5
101	coiled-coil Y protein	-2.43961	-2.14773	-2.10988	3
102	putative glutaredoxin	0.60944	0.232251	0.238787	5
103	ribosomal protein L34	-0.243546	-0.116119	-0.636362	4
104	ribosomal protein L31	-1.04295	-0.934198	-1.39973	3
105	guanine nucleotide-binding protein	1.19009	1.08837	0.619178	5
106	60S ribosomal protein L35-like protein	-1.64235	-0.971431	-1.92504	3
107	ribosomal protein L12	-1	-1.08009	-1.73216	4
108	GH22067	0.760718	0.725087	1.20664	2
109	GJ22913	0.717795	0.749892	0.645855	1
110	hypothetical protein TRIADDRAFT_63563	0.89737	0.87342	0.654436	5
111	glyceraldehyde 3-phosphate dehydrogenase	0.511974	0.494672	1.08814	2
112	alpha-2-macroglobiln splicing variant 1 precursor	0.431534	0.41756	1.28806	2
113	cytoplasmic aconitase/iron-regulatory protein	0.913033	0.838616	0.995907	1
114	zinc metalloprotease	0.564947	0.647084	0.747889	1
115	alkaline phosphatase, putative	0.990834	0.953576	1.49501	2
116	aldehyde dehydrogenase, putative	1.07519	1.18375	1.34653	1
117	DNA topoisomerase II, putative	0.325003	0.378881	0.264637	0
118	hypothetical protein IscW_ISCW016250	-2.1692	-1.84511	-2.56206	3
119	conserved hypothetical protein	-1.09337	-1.12553	-1.21201	3
120	ribosomal protein L43, putative	0.912011	0.773434	0.551885	5
121	guanine nucleotide bionding protein beta subunit, putative	1.13925	1.10746	1.1943	1
122	ribokinase, putative	1.16436	1.11725	1.32635	1
123	protein kinase pkn/prk1, effector, putative	-0.0867116	-0.10418	-0.256126	0
124	5&apos; nucleotidase, putative	0.552869	0.489885	0.92524	2
125	M20 domain-containing peptidase, putative	0.915585	0.789381	1.40254	2
126	FYVE finger-containing phosphoinositide kinase, fyv1, putative	0.0822484	0.115033	0.39908	0
127	ribosomal protein L6, putative	-0.0974762	-0.0370192	-0.55498	0
128	DNA helicase, putative	0.331896	0.202888	-0.1899	0
129	transcription factor S-II, putative	-0.924125	-0.901491	-1.6727	4
130	heat shock protein, putative	0.943859	0.953576	0.794381	1
131	Ran GTPase-activating protein, putative	0.653824	0.622618	0.9115	1
132	MYCBP, AMY1: C-Myc-binding protein, putative	-0.91866	-1.04097	-1.13395	3
133	anhydro-N-acetylmuramic acid kinase, putative	1.19388	1.11659	1.51854	1
134	ubiquitin protein ligase, putative	1.52757	1.54151	1.93042	1
135	dc50, putative	0.869213	0.72334	0.450661	5
136	zinc finger protein, putative	0.997112	0.917623	1.07222	1
137	26S proteasome regulatory complex, subunit RPN9/PSMD13, putative	0.813661	0.772026	0.818305	1
138	selenophosphate synthase, putative	0.599	0.525401	0.446786	1
139	centrosomal protein, putative	-0.502941	-0.467932	-0.26708	0
140	sorting nexin, putative	1.22136	1.23246	1.46449	1
141	DNA-directed RNA polymerase I largest subunit, putative	-0.113515	-0.0750134	-0.159503	0
142	conserved hypothetical protein	0.565922	0.595822	1.41954	2
143	membrane protein, putative	0.708702	0.598365	0.897111	1
144	lamin, putative	-1.09748	-0.900593	-0.605303	3
145	acetyl-CoA acetyltransferase, putative	0.419359	0.364012	-0.0856906	0
146	retinoblastoma-binding protein, putative	0.706052	0.757592	0.668422	1
147	partner of ralbp-1, putative	-0.905989	-0.925951	-1.39593	3
148	ankyrin repeat containing protein	-0.0785637	-0.259576	-0.21983	0
149	M0V-34 protein, putative	1.26983	1.19409	0.862881	5
150	conserved hypothetical protein	1.04054	0.962241	1.23102	1
151	28S ribosomal protein, putative	-0.275204	-0.157356	-0.587128	4
152	phosphorylase kinase gamma subunit, putative	-0.294538	-0.356606	-0.491402	0
153	WD domain and G-beta repeat containing protein, putative	-0.205896	-0.202572	-0.133422	0
154	pre-mRNA-splicing regulator WTAP, putative	-0.58208	-0.523532	-0.574899	3
155	manganese superoxide dismutase, putative	1.07519	1.04847	1.7754	2
156	conserved hypothetical protein	-1.03209	-0.588574	-1.26882	3
157	mannose-binding endoplasmic reticulum-golgi intermediate compartment lectin	1.04288	1.11103	0.650458	5
158	disks large-associated protein, putative	-0.467267	-0.382075	-0.923213	4
159	conserved hypothetical protein	0.698959	0.439712	0.720133	1
160	adenylsulfate kinase, putative	1.18057	1.256	0.622306	5
161	D-3-phosphoglycerate dehydrogenase, putative	1.0229	1.06511	1.07336	1
162	ran-binding protein (RanBP), putative	-0.653658	-0.594371	-0.697437	3
163	cathepsin B endopeptidase, putative	-0.116119	0.320003	0.78966	2
164	phosphatidylinositol 4-kinase type-II, putative	0.816668	0.808454	0.809826	1
165	peptidyl-tRNA hydrolase, putative	6.64386	6.64386	6.64386	1
166	ribosomal protein L22, putative	0.994459	0.877875	0.912778	1
167	serine/threonine specific phosphatase, putative	0.727412	0.994942	0.96766	1
168	60S ribosomal protein L10A, putative	0.256608	0.111922	0.0389044	0
169	chaperonin complex component, TCP-1 gamma subunit, putative	1.11636	1.07679	0.935334	1
170	transmembrane protein Tmp21, putative	1.09761	1.25641	0.77905	5
171	cargo transport protein EMP24, putative	0.9947	1.0255	0.7213	5
172	protein transport protein Sec24A, putative	0.912011	0.925746	1.27858	1
173	defender against cell death	1.69748	1.37165	0.58111	5
174	ribosomal protein L1, putative	0.877613	0.851466	0.697774	1
175	exocyst complex protein 70, putative	0.512985	0.561693	0.693914	1
176	poly(rc) binding protein, putative	-0.344954	-0.382702	-1.05589	4
177	tyrosyl-tRNA synthetase, putative	0.275802	0.285304	-0.17191	0
178	proline oxidase, putative	0.899176	0.885184	0.562018	5
179	activated met oncogene, putative	0.834576	0.843448	1.42635	2
180	V-SNARE, putative	0.858644	1.02456	0.70723	5
181	fatty acid coenzyme A ligase, putative	0.443607	0.352005	0.12212	0
182	janus-A, putative	0.0593553	-0.132894	-0.243546	0
183	S-adenosylhomocysteine hydrolase, putative	0.989623	0.827006	0.99976	1
184	reductase, putative	0.877613	0.526069	0.442545	5
185	nonmuscle myosin essential light chain	-0.179515	-0.12134	0.48474	0
186	glutamine phosphoribosylpyrophosphate amidotransferase, putative	0.167358	0.643702	0.800192	2
187	60S ribosomal protein L9, putative	0.433316	0.453825	-0.0494072	0
188	3-phosphoglycerate kinase, putative	1.23573	1.31711	1.58207	1
189	proline and glutamine-rich splicing factor (SFPQ), putative	-0.805072	-0.785875	-0.740175	3
190	secreted salivary gland peptide, putative	-0.526992	-0.956422	-1.90329	4
191	homer, putative	-1.72102	-1.49276	-1.48466	3
192	ATP-dependent protease PIM1/LON, putative	0.920928	0.895044	0.84773	1
193	hypothetical protein IscW_ISCW001346	-0.183878	-0.282205	-1.09954	4
194	tRNA synthetases class I, putative	0.561693	0.499782	0.22033	0
195	exocyst complex component sec6, putative	0.537379	0.504197	0.725087	1
196	ribosomal protein S5, putative	0.716918	0.673255	0.41864	5
197	conserved hypothetical protein	-0.0689474	0.0342157	-0.66505	4
198	succinate dehydrogenase, putative	0.689448	0.502161	0.407443	5
199	Ran-binding protein, putative	1.32615	1.37555	1.40636	1
200	conserved hypothetical protein	1.7709	1.64401	0.530404	5
201	GTP-binding protein mmr1, putative	0.0421774	0.022427	-0.314135	0
202	synaptic ras GTPase activating protein, syngap, putative	-0.137119	-0.240702	-0.298081	0
203	26S proteasome regulatory complex, subunit PSMD5, putative	0.894268	0.889603	1.19346	1
204	phospholipase C, putative	0.326921	0.270629	-0.104697	0
205	translation initiation factor 3, subunit G, putative	-0.632629	-0.349848	-1.12763	4
206	nuclear pore complex protein nup214, putative	-0.803393	-0.620749	-0.683468	3
207	conserved hypothetical protein	0.033746	-0.402906	-0.882748	4
208	aminomethyl transferase, putative	-0.227129	0.0252651	0.170352	0
209	hemolectin, putative	0.4737	0.267436	1.16629	2
210	MAP kinase-activated protein kinase, putative	1.30626	1.26203	1.55254	1
211	ribosomal protein L11, putative	1.08837	1.15272	0.793272	5
212	sorting nexin, putative	-0.611902	-0.873908	-1.27812	4
213	conserved hypothetical protein	0.862881	0.86895	0.649845	5
214	microtubule-associated protein CP224, putative	0.229793	0.292389	0.409979	0
215	syntaxin, putative	-0.184425	0.103442	-0.169745	0
216	importin, putative	0.947354	1.04754	0.888045	1
217	ribophorin, putative	1.14948	1.26903	0.499442	5
218	fasciclin, putative	0.201634	0.66175	1.58031	2
219	ribosomal protein L15, putative	0.953327	0.889863	0.747029	1
220	NADH:ubiquinone oxidoreductase, putative	0.355392	0.790494	0.409979	5
221	60S ribosomal protein L10, putative	0.816941	0.746169	0.0717627	5
222	ATPase inhibitor, putative	-1.34618	-0.796694	-2.09337	4
223	signal recognition particle protein, putative	1.49995	1.46258	0.818305	5
224	vacuolar protein-sorting protein, putative	0.21205	0.266237	0.299049	0
225	medium-chain acyl-CoA dehydrogenase, putative	1.53107	1.22795	1.19262	1
226	peroxidase, putative	-0.274041	-0.140295	0.552213	0
227	E3 ubiquitin protein ligase (URE-B1), putative	1.61054	1.31962	0.900207	5
228	Contactin-5, putative	0.0379679	0.0653425	0.695103	2
229	liprin-alpha, putative	0.180148	0.273416	0.123004	0
230	vesicle docking protein P115, putative	1.181	1.19283	0.858644	5
231	cAMP-dependent protein kinase type I-beta regulatory subunit, putative	1.14296	1.09356	1.43634	1
232	3-oxoacid CoA-transferase, putative	0.841839	0.552869	0.638151	1
233	Hsp70, putative	0.451365	0.467106	0.552869	0
234	hypothetical protein IscW_ISCW001963	0.320773	0.183963	0.813935	2
235	nuclear pore complex protein nup155, putative	0.57918	0.575958	0.604388	1
236	coronin, putative	1.13838	0.993252	1.49961	1
237	signal peptidase, putative	0.653824	0.72625	0.175045	5
238	arginyl-tRNA synthetase, putative	0.61416	0.594549	0.0953619	5
239	secreted protein, putative	-1.00965	-0.834785	-0.0439433	3
240	DNA damage inducible protein, putative	0.77484	0.753319	1.5716	2
241	ubiquitin conjugation factor E4 B, putative	1.17462	1.17398	1.45646	1
242	conserved hypothetical protein	-1.30638	-1.22095	-1.8076	3
243	DNA-binding protein, putative	-2.437	-2.42663	-2.26534	3
244	calponin, putative	-0.360922	-1.08518	-1.25958	4
245	zinc finger protein, putative	-1.37457	-1.31234	-2.35599	4
246	GARS/AIRS/GART, putative	0.54168	1.08043	1.09288	1
247	Na+/K+ ATPase, alpha subunit, putative	1.32635	1.3552	1.87971	1
248	NIPSNAP1 protein, putative	0.528738	0.345586	0.42975	0
249	oligopeptidase, putative	0.47854	0.40163	0.441838	0
250	transmembrane protein cmp44E, putative	0.199123	0.323082	0.409979	0
251	conserved hypothetical protein	0.767231	0.273814	1.7194	2
252	ATP-dependent RNA helicase, putative	1.26823	1.36233	0.671142	5
253	torsin, putative	1.16264	1.09401	1.0389	1
254	conserved hypothetical protein	1.30976	1.33876	0.496718	5
255	protein phosphatase 2A regulatory subunit A, putative	0.566247	0.446786	0.432603	0
256	conserved hypothetical protein	0.812019	0.798811	0.802676	1
257	heat domain-containing protein, putative	0.5025	0.254997	0.286881	0
258	beta tubulin	0.175045	-0.0111033	0.111477	0
259	transforming acidic coiled-coil containing protein, putative	0.14709	0.159199	-0.0614005	0
260	syne2 protein, putative	-0.0608988	-0.128682	0.186501	0
261	rabGAP domain-containing protein, putative	-0.377694	-0.650635	-0.475268	3
262	tRNA (cytosine-5-)-methyltransferase NSUN2, putative	-0.588574	-0.677303	-0.625934	3
263	THO complex subunit, putative	-1.63636	-0.902389	-1.68038	3
264	conserved hypothetical protein	0.752463	0.834846	0.302563	5
265	ribosomal protein L38, putative	-1.21983	-1.15093	-2.19981	4
266	ribosomal protein L28, putative	0.0922074	0.0717627	-0.315929	0
267	methionyl-tRNA synthetase, putative	1.21826	1.15056	0.348988	5
268	ubiquitin domain-containing protein, putative	0.531735	0.584963	0.760434	1
269	alpha-parvin, putative	1.42169	1.46345	2.12311	2
270	IMP-GMP specific 5&apos;-nucleotidase, putative	1.72261	1.85599	2.09435	1
271	conserved hypothetical protein	0.50826	0.556143	0	0
272	tyrosine kinase, putative	0.985015	0.926759	1.4107	2
273	conserved hypothetical protein	0.751892	0.783526	0.781849	1
274	UBX domain-containing protein, putative	0.593911	0.575312	0.467453	1
275	conserved hypothetical protein	1.21392	1.19451	1.24367	1
276	peroxisomal acyl-CoA oxidase, putative	0.0342157	0.223628	0.307623	0
277	NADH-ubiquinone reductase, putative	0.953576	0.82103	0.970854	1
278	conserved hypothetical protein	1.11703	1.17505	0.79964	5
279	guanylate-binding protein, putative	1.36849	1.34785	1.19262	1
280	conserved hypothetical protein	0.517024	0.349743	0.172488	0
281	conserved hypothetical protein	-0.105215	-0.100051	-0.658204	4
282	hypothetical protein IscW_ISCW002532	0.679874	0.599635	0.243669	5
283	conserved hypothetical protein	-1.9885	-1.92687	-0.576332	3
284	hypothetical protein IscW_ISCW002084	1.18227	1.12499	1.50674	1
285	isocitrate dehydrogenase, putative	0.120794	0.0379679	0.219917	0
286	NAD(P) transhydrogenase, putative	1.32941	1.20184	1.36065	1
287	NADP-dependent isocitrate dehydrogenase, putative	0.896078	0.725668	0.904324	1
288	heat shock HSP20 protein, putative	-0.489376	-0.450084	-0.403542	0
289	nuclear matrix protein, putative	0.13137	0.177599	0.00671692	0
290	reductase, putative	0.184386	0.0247925	0.31034	0
291	zfpl1, putative	2.52348	2.30782	1.43527	5
292	muscle myosin heavy chain, putative	0.232661	0.286093	-0.0528949	0
293	quinone oxidoreductase, putative	1.47647	1.30159	1.50046	1
294	hypothetical protein IscW_ISCW003376	0.656573	0.62605	0.524398	1
295	conserved hypothetical protein	0.572405	0.556797	0.999038	2
296	polyadenylation factor I complex, subunit PFS2, putative	0.530071	0.501821	0.202888	0
297	translation initiation factor 2, alpha subunit, putative	1.12741	1.10434	1.04847	1
298	erythrocyte band 7 integral membrane protein, putative	0.491255	0.462925	1.0612	2
299	leucine rich repeat (in flii) interacting protein, putative	0.316146	0.383313	0.386627	0
300	Kakapo, putative	0.552213	0.178449	0.245293	0
301	Ran-binding protein, putative	1.06028	1.02645	1.02645	1
302	glutamyl-tRNA(Gln) amidotransferase subunit A, putative	0.462227	0.422233	0.367371	0
303	integrin alpha, putative	1.18671	1.05589	1.74114	2
304	integrin alpha-ps, putative	0.811197	0.697774	1.69866	2
305	prolyl endopeptidase, putative	1.29788	1.10143	1.16607	1
306	RNA polymerase II transcription elongation factor, putative	-1.437	-1.50362	-2.23333	3
307	alpha-D-galactosidase, putative	-1.46993	-1.30757	-1.11092	3
308	conserved hypothetical protein	-2.18006	-1.74339	-2.49546	3
309	nucleosome assembly protein NAP-1, putative	0.715161	0.598365	0.325386	5
310	ribophorin II, putative	1.78618	1.90021	1.16672	5
311	conserved hypothetical protein	0.145786	0.265837	-0.0444392	0
312	vacuolar assembly/sorting protein DID4, putative	-0.0704615	-0.21201	-0.181695	0
313	SAPS domain-containing protein, putative	-0.027675	0.0081522	-0.129734	0
314	conserved hypothetical protein	0.283329	0.463274	0.592636	2
315	conserved hypothetical protein	0.834576	0.724505	1.3115	2
316	40S ribosomal protein, putative	0.673255	0.699848	0.2554	5
317	G-3-P dehydrogenase, putative	0.716625	0.698663	0.621993	1
318	conserved hypothetical protein	0.723049	0.763836	1.05635	1
319	carnitine-acylcarnitine carrier protein, putative	0.599953	0.44502	0.587845	1
320	calnexin, putative	1.59152	1.78171	1.46327	1
321	thump domain-containing protein, putative	0.720133	0.488858	0.437938	5
322	conserved hypothetical protein	-0.315331	-0.232769	-0.388355	0
323	cytochrome P450, putative	0.237972	0.352005	0.829444	2
324	apolipophorin, putative	0.409979	0.319233	0.945857	2
325	alpha tubulin	1.60296	1.68137	2.60668	2
326	malate dehydrogenase, putative	0.965199	0.722175	0.65962	1
327	conserved hypothetical protein	0.49774	0.426891	0.490912	0
328	secretory carrier-associated membrane protein, putative	0.387363	-0.285132	-0.408002	0
329	hypothetical protein IscW_ISCW004750	-0.45535	-0.717857	-1.39466	4
330	carbon-nitrogen hydrolase, putative	1.31228	1.13466	1.96409	2
331	conserved hypothetical protein	0.509611	0.546956	0.294743	0
332	cytochrome b5 domain-containing protein, putative	0.87578	0.889603	1.11259	1
333	molecular chaperone, putative	-0.294538	0.165215	-0.686561	4
334	isocitrate dehydrogenase, putative	0.950842	0.832147	0.931557	1
335	dihydrodipicolinate synthase, putative	-0.0106187	-0.0444392	0.0731347	0
336	dihydrolipoamide transacylase, putative	0.607232	0.683472	0.588805	1
337	metaxin, putative	1.7948	1.87801	2.12278	1
338	carbohydrate kinase, putative	0.316532	0.257815	0.140124	0
339	FERM domain-containing protein, putative	0.71721	0.660229	0.149693	5
340	FACT complex subunit spt16, putative	0.706052	0.597094	0.57499	1
341	mRNA export protein, putative	0.372209	0.359521	0.496377	0
342	ribosomal protein L16, putative	1.30937	1.22177	1.19975	1
343	DNA-directed RNA polymerase III subunit RPC5, putative	-0.180604	-0.249822	-0.665813	4
344	DNA repair protein xp-E, putative	0.704282	0.745596	0.895044	1
345	ribosomal protein, putative	0.175471	0.0676387	-0.161115	0
346	ku P80 DNA helicase, putative	-0.500218	-0.541618	-0.410556	0
347	CNDP dipeptidase, putative	1.1447	1.04474	1.2756	1
348	heat shock protein 20.6, putative	-1.55075	-1.4726	-1.68811	3
349	EF-Hand domain-containing protein, putative	-0.941568	-0.637857	-1.00482	3
350	conserved hypothetical protein	0.315373	0.368489	0.138378	0
351	conserved hypothetical protein	-0.053893	0.0551957	-0.0311105	0
352	hypothetical protein IscW_ISCW017881	0.558757	0.386259	-0.166503	0
353	coiled-coil domain-containing protein, putative	0.257815	0.234706	0.411065	0
354	DNA-directed RNA polymerase II largest subunit, putative	0.189034	0.165215	0.300221	0
355	killer toxin-resistance protein, putative	1.0494	1.05751	0.471274	5
356	RNA-binding protein, putative	0.566247	0.518031	0.13137	0
357	adenosine deaminase, putative	0.401994	0.058432	-0.699779	4
358	phosphatidylcholine transfer protein, putative	0.745309	0.701919	0.733788	1
359	conserved hypothetical protein	-0.178426	0.0459089	-0.625934	4
360	programmed cell death-involved protein, putative	-0.23673	0.176323	-0.302819	0
361	dolichyl-di-phosphooligosaccharide protein glycotransferase, putative	1.43314	1.52139	0.839691	5
362	eIF2-interacting protein ABC50, putative	0.0524159	0.137504	-0.205896	0
363	centaurin beta, putative	0.299049	0.300221	0.640621	2
364	hypothetical protein IscW_ISCW017806	-0.287478	-0.253257	-0.375821	0
365	flavonol reductase/cinnamoyl-CoA reductase, putative	-0.967664	-1.09337	-0.822826	3
366	beta-glucocerebrosidase, putative	1.06787	1.0134	2.24691	2
367	hypothetical protein IscW_ISCW017777	-0.383329	-0.323733	-0.600191	4
368	synaptojanin, putative	-0.194845	-0.181149	-0.0872224	0
369	vacuolar membrane protein pep18, putative	0.325386	0.399809	0.919404	2
370	26S proteasome regulatory complex, subunit RPN7/PSMD6, putative	0.81284	0.824021	1.02361	1
371	cytosolic sulfotransferase	0.386627	0.27461	0.439002	0
372	phytanoyl-CoA alpha-hydroxylase, putative	0.422951	0.436162	0.986472	2
373	chaperonin complex component, TCP-1 delta subunit, putative	0.558104	0.509949	0.269432	0
374	glyoxylase, putative	0.650765	0.423309	0.942608	2
375	cytochrome P450, putative	1.20831	1.34369	1.54909	1
376	golgi SNAP receptor complex member, putative	0.41684	0.032336	-0.802554	4
377	vAMP-7, putative	0.375549	0.352759	0.637533	2
378	DEAD-box protein, putative	0.838885	0.705462	0.516015	5
379	secretory protein, putative	-1.01839	-1.24355	-1.3871	3
380	glyoxylate/hydroxypyruvate reductase, putative	-0.429861	-0.492079	-0.5132	0
381	dynactin, putative	0.933321	0.886225	0.893233	1
382	COPII vesicle protein, putative	1.56267	1.54036	1.2455	1
383	brahma/SWI2-related protein BRG-1	-0.305194	-0.446148	-0.600191	4
384	golgi apparatus protein, putative	0.789938	0.707525	0.858379	1
385	protein NUF1, putative	0.635058	0.631648	0.297094	5
386	protein groucho-2, putative	0.904837	0.680774	0.714575	1
387	COP9 signalosome, subunit CSN6, putative	1.07062	0.961994	0.981122	1
388	vacuolar protein-sorting protein, putative	0.477505	0.43082	0.458382	0
389	CAP-Gly domain-containing linker protein, putative	0.0639631	0.0926585	0.0949116	0
390	ribosomal protein S25, putative	-1.99808	-1.22657	-2.4344	3
391	LisH motif-containing protein	0.124328	0.155317	0.0854247	0
392	ribosomal protein L15, putative	0.45242	0.3049	-0.120294	0
393	arsenite-translocating ATPase, putative	1.43953	1.3505	1.17611	1
394	protein-L-isoaspartate(D-aspartate) O-methyltransferase, putative	0.0119726	-0.0149854	-0.00288828	0
395	karyopherin (importin) beta, putative	1.17313	1.05265	0.808179	5
396	synapse-associated protein, putative	-1.30401	-1.10366	-1.88186	4
397	ribosomal protein L4, putative	-0.0499049	-0.0949059	-0.567041	0
398	hemocyte protein-glutamine gamma-glutamyltransferase, putative	0.81776	0.757308	1.44872	2
399	pinin, putative	-1.83307	-1.83307	-2.22432	3
400	conserved hypothetical protein	0.656573	0.598683	0.485427	5
401	muscle myosin heavy chain, putative	0.0940108	0.125651	0.0998562	0
402	20S proteasome, regulatory subunit alpha type PSMA7/PRE6, putative	0.503858	0.665999	0.735233	1
403	conserved hypothetical protein	0.611959	0.715454	0.431534	5
404	coiled-coil domain-containing protein, putative	0.123445	0.173341	0.289638	0
405	conserved hypothetical protein	1.17462	1.17291	0.898918	5
406	ATP-dependent RNA helicase, putative	1.27381	1.27858	1.22404	1
407	protein disulfide isomerase, putative	0.769772	0.744161	0.259021	5
408	programmed cell death 6-interacting protein, putative	0.569167	0.473008	0.86895	2
409	B-cell receptor-associated protein, putative	0.967169	0.904324	0.22733	5
410	alternative splicing factor SRp55/B52/SRp75, putative	-1.68501	-1.72738	-1.26534	3
411	UDP-glucose dehydrogenase, putative	0.52306	0.537048	0.54168	0
412	hypothetical protein IscW_ISCW007032	-0.608232	-0.988504	-0.773491	3
413	Embryonic protein DC-8, putative	0.415037	0.369606	-0.0533939	0
414	conserved hypothetical protein	-0.151469	-0.0949059	-0.0533939	0
415	midasin, putative	-0.426625	-0.387726	-0.609699	3
416	spindle pole body protein, putative	-0.363395	-0.282205	-0.217591	0
417	wiskott-aldrich syndrome protein, putative	-0.734563	-0.656687	-1.10988	4
418	cation-transporting ATPase 13a1, putative	1.02597	1.04661	0.561367	5
419	initiation factor 2 subunit, putative	0.425459	0.422592	-0.28162	0
420	GTP-binding protein, putative	-2.19981	-2.10988	-2.36092	3
421	inositol monophosphatase, putative	0.605652	0.704872	0.337616	5
422	protein-L-isoaspartate(D-aspartate) O-methyltransferase, putative	-0.295718	-0.264767	-0.105732	0
423	nuclear pore complex protein nup153, putative	-2.32916	-2.07907	-2.60823	3
424	phosphoribosylpyrophosphate synthetase-associated protein, putative	0.856787	0.895303	0.833497	1
425	eukaryotic translation initiation factor 3 subunit, putative	0.864467	0.79105	0.515342	5
426	conserved hypothetical protein	0.679874	0.69807	0.742437	1
427	bcl2/adenovirus E1b 19-kD protein-interacting protein, putative	0.960759	0.867896	0.538373	5
428	conserved hypothetical protein	-1.55075	-1.37457	-1.88897	3
429	conserved hypothetical protein	0.591679	0.538041	0.362891	5
430	multiple ankyrin repeats single kh domain protein, putative	-0.463947	-0.465274	-1.12239	4
431	N-acetylglucosaminyltransferase I, putative	1.09963	1.15532	0.773715	5
432	conserved hypothetical protein	0.24813	0.278976	-0.0639118	0
433	hypothetical protein IscW_ISCW008816	-0.147202	-0.21871	-0.124482	0
434	translocation protein SEC62, putative	1.3227	1.52373	0.445374	5
435	conserved hypothetical protein	0.204975	0.306846	0.527738	0
436	proline synthetase associated protein, putative	0.288457	0.186078	-0.0714718	0
437	limbic system-associated membrane protein, putative	-0.317127	-0.330368	0.661446	2
438	nonsense-mediated mRNA decay protein, putative	0.805155	0.809003	0.352005	5
439	GMP reductase, putative	0.341796	0.174619	0.297876	0
440	fibrinogen, putative	0.559737	0.458382	0.740136	1
441	transcriptional coactivator, putative	0.045443	0.164786	-0.405451	0
442	WD-repeat protein, putative	-0.277534	-0.383329	-0.424688	0
443	aldehyde dehydrogenase, putative	1.20372	1.04334	1.20914	1
444	UDP-N-acetylglucosamine pyrophosphorylase, putative	0.543331	0.463971	0.583038	1
445	cell cycle control protein 50A, putative	0.731473	0.705462	0.706052	1
446	transmembrane protein, putative	0.565272	0.569491	0.432603	0
447	conserved hypothetical protein	-1.25268	-1.04196	-1.4331	3
448	aminopeptidase, putative	0.896336	0.801021	1.15704	1
449	conserved hypothetical protein	-3.84339	-3.53394	-4.30282	3
450	cAMP-dependent protein kinase catalytic subunit, putative	1.16006	1.02503	0.891678	1
451	conserved hypothetical protein	1.08565	0.974529	0.606284	5
452	splicing factor 3B subunit, putative	0.298658	0.309176	0.404177	0
453	conserved hypothetical protein	0.0138791	0.115033	0.197027	0
454	hexosaminidase domain-containing protein, putative	0.861294	0.9308	1.12807	1
455	protein phosphatase, putative	1.29023	1.12124	1.03304	1
456	4-aminobutyrate aminotransferase, putative	-0.168123	-0.0846703	0.104784	0
457	multiple pdz domain protein, putative	-0.0760268	-0.145073	-0.136062	0
458	hypothetical protein IscW_ISCW019646	-0.559225	-0.66505	-0.66734	3
459	mitochondrial processing peptidase alpha subunit, putative	1.14709	0.99301	1.03773	1
460	SNARE-associated protein snapin, putative	-0.275786	-0.358454	-0.368973	0
461	gamma-glutamyltransferase, putative	0.538373	0.878137	1.11902	2
462	peroxinectin, putative	-0.263612	-0.245825	0.0799754	0
463	autophagy protein, putative	0.398715	0.385891	0.885184	2
464	protein-tyrosine sulphotransferase, putative	1.123	1.1759	0.654436	5
465	Paxillin, putative	-0.662765	-0.52008	-0.910502	3
466	26S proteasome regulatory subunit rpn2, putative	-1.08518	-1.20534	-1.12868	3
467	heat shock protein 70 (HSP70)-interacting protein, putative	0.511299	0.61133	0.478195	1
468	synapse-associated protein, putative	1.10053	1.2081	0.547285	5
469	fumarylacetoacetase, putative	-0.298081	-0.237864	0.026682	0
470	thymidylate kinase, putative	0.723631	0.614788	-0.0296371	5
471	DNA ligase, putative	0.158337	0.115033	0.299049	0
472	failed axon connections, putative	-0.534635	-0.404815	0.276596	0
473	ribosome recycling factor, putative	-0.81181	-0.714696	-1.44615	4
474	ubiquitin-specific protease, putative	0.400538	0.330367	0.415759	0
475	cyclophilin A, putative	-1.01547	-0.620009	-0.883635	3
476	conserved oligomeric golgi complex subunit, putative	1.30412	1.20623	1.02692	1
477	methylmalonyl-CoA mutase, putative	1.08043	0.976241	0.623867	5
478	hypothetical protein IscW_ISCW008133	-3.49005	-3.18442	-3.77596	3
479	ribosomal protein S30, putative	0.69807	0.683771	0.521051	5
480	phosphoglycerate mutase, putative	0.838078	0.734944	0.959028	1
481	ATP-dependent RNA helicase, putative	0.773152	0.765535	0.567221	5
482	ribosomal protein S19, putative	-0.574899	-0.450084	-1.24241	4
483	cytoplasmic dynein 1 intermediate chain, putative	0.283724	0.244481	0.0449769	0
484	glyoxylate/hydroxypyruvate reductase, putative	1.29846	1.18227	1.89401	2
485	polyprenyl synthetase, putative	0.343313	0.250557	-0.141356	0
486	Jun-N-terminal kinase, putative	0.500462	0.49774	0.432603	0
487	RNA-binding protein musashi, putative	-2.73057	-2.63487	-3.09542	3
488	conserved hypothetical protein	0.582074	0.604071	0.244887	5
489	RNA polymerase-associated protein LEO1, putative	-0.304006	-0.969546	-0.359688	3
490	aminoimidazole-4-carboxamide ribonucleotidetransformylase/IMP cyclohydrolase, putative	0.42975	0.763836	0.75446	1
491	leucine rich domain-containing protein, putative	0.204975	0.25177	0.135316	0
492	WD-repeat protein, putative	-0.0867116	-0.35353	-0.198703	0
493	dual oxidase 1, putative	0.0440443	0.124769	0.678372	2
494	vacuolar sorting protein, putative	0.9115	0.867369	0.846393	1
495	GOT2 aspartate aminotransferase, putative	0.5324	0.498761	0.565922	0
496	methylmalonyl coenzyme A mutase, putative	0.641546	0.593593	0.427249	5
497	hypothetical protein IscW_ISCW020520	-1.152	-0.741783	-1.64235	4
498	28S ribosomal protein S9, putative	0.720133	0.714868	0.515679	5
499	GTP-binding protein, putative	1.41702	1.40399	1.09851	1
500	rho GDP dissociation inhibitor, putative	1.19451	1.14448	1.59439	1
501	component of oligomeric golgi complex, putative	0.57757	0.614788	0.356895	5
502	RNA-binding protein musashi, putative	-0.103664	0.0804303	0.0630427	0
503	cytochrome C oxidase subunit Va	0.3049	0.245698	0.276199	0
504	WD-repeat protein, putative	0.998075	0.86895	0.669934	5
505	galectin, putative	0.560063	0.450661	0.902009	2
506	6-phosphogluconate dehydrogenase, putative	0.621056	0.503858	0.843984	2
507	secreted salivary gland peptide, putative	0.331132	0.3892	0.328454	0
508	LMBR1 domain-containing protein, putative	-0.159503	-0.341903	-0.0974762	0
509	neuronal cell adhesion molecule, putative	0.24732	0.366998	0.93885	2
510	villin, putative	-0.313537	-0.153072	0.92524	2
511	hypothetical protein IscW_ISCW020033	0.0138791	0.0134027	0.0393724	0
512	brefeldin A-inhibited guanine nucleotide-exchange protein, putative	1.29768	1.27838	1.19598	1
513	DNA-directed RNA polymerase II largest subunit, putative	-0.0928529	-0.0740006	-0.119772	0
514	Osmotic avoidance abnormal protein, putative	-0.296309	-0.201466	-0.245825	0
515	enoyl-CoA hydratase, putative	1.1177	1.04007	1.23797	1
516	alpha-B-crystallin, putative	-0.0943924	0.130052	0.402358	0
517	conserved hypothetical protein	0.528405	0.480954	0.99156	2
518	cargo transport protein EMP24, putative	0.450309	0.558104	0.339897	0
519	cell adhesion molecule, putative	1.09536	0.822662	2.96901	2
520	Scaffold attachment factor B1, putative	-1.44353	-1.11299	-2.55357	4
521	mitochondrial import inner membrane translocase subunit TIM50, putative	0.369234	0.306457	0.11014	0
522	poly(A) polymerase, putative	-0.91957	-0.896111	-1.02034	3
523	fumarase, putative	1.10791	1.10657	0.970117	1
524	poly	-0.343122	-0.318326	-0.544421	0
525	zinc finger protein, putative	-2.30757	-2.01937	-2.21536	3
526	translation elongation factor EF-1 alpha/Tu, putative	0.204975	0.202052	-0.186612	0
527	eukaryotic translation initiation factor 4 gamma, putative	0.664786	0.860764	0.235523	5
528	high-density lipoprotein-binding protein, putative	0.14709	0.224863	-0.648372	4
529	hypothetical protein IscW_ISCW009032	0.0781544	0.297876	0.881795	2
530	alternative splicing factor SRp20/9G8, putative	-2.36339	-1.87127	-2.96203	3
531	UDP-GalNAc:polypeptide N-acetylgalactosaminyl transferase, putative	1.33952	1.5795	1.04684	5
532	tubulin-specific chaperone B, putative	0.289638	0.409617	0.144482	0
533	conserved hypothetical protein	0.710761	0.43189	0.403086	5
534	conserved hypothetical protein	-0.471262	-0.481297	-0.545824	0
535	citrate synthase, putative	0.736677	0.615102	0.808728	1
536	ABC transporter, putative	1.41558	1.56495	0.974529	5
537	Queuine tRNA-ribosyltransferase, putative	1.17014	1.19409	1.22177	1
538	Ca2+ sensor, putative	0.040308	-0.199255	-0.246966	0
539	conserved hypothetical protein	1.22795	1.25721	1.35087	1
540	elongation factor 1 beta/delta chain, putative	0.051024	-0.0659239	-0.534635	0
541	dihydrolipoamide succinyltransferase, putative	0.934328	0.935334	0.838078	1
542	26S proteasome regulatory subunit rpn1, putative	0.0717627	0.0625823	0.296311	0
543	proteasome activator complex subunit, putative	0.180572	0.194087	0.442192	0
544	neurogenic locus notch, putative	-0.0750134	-0.388985	0.665999	2
545	conserved hypothetical protein	-1.91231	-1.96766	-1.96203	3
546	hypothetical protein IscW_ISCW011075	-0.725788	-0.626677	-1.11612	4
547	hypothetical protein IscW_ISCW011077	-0.246966	-0.291592	-1.0145	4
548	ribonucleotide reductase, alpha subunit, putative	1.15941	1.07176	0.905094	1
549	ribosomal protein L18, putative	-0.212568	-0.368352	-0.609699	4
550	poly(A) polymerase, putative	0.696884	0.723049	0.894527	1
551	histidine triad (hit) protein member, putative	-0.463284	-0.508403	-0.21983	0
552	conserved oligomeric golgi complex subunit, putative	0.766666	0.783526	0.507921	5
553	molecular chaperone, putative	-0.111955	-0.112475	-1.01062	4
554	microtubule-associated protein tau, putative	-3.88541	-3.58496	-3.91412	3
555	tomosyn, putative	0.120794	0.0487012	-0.595823	4
556	ribosomal protein S10, putative	0.337996	0.377401	-0.221511	0
557	ankyrin repeat containing protein	0.621056	0.444667	0.154454	5
558	hypothetical protein IscW_ISCW013316	-2.68966	-2.59364	-3.41632	3
559	aldehyde dehydrogenase, putative	-1.18006	-0.871267	-0.614845	3
560	threonyl-tRNA synthetase, putative	0.758445	0.760434	0.552541	5
561	chaperonin complex component, TCP-1 theta subunit, putative	0.66175	0.687956	0.42975	5
562	39S ribosomal protein L54, putative	-0.438307	-0.477944	-1.10057	4
563	conserved hypothetical protein	0.208725	0.276596	0.547285	0
564	D-alanyl-D-alanine carboxypeptidase, putative	0.191563	0.0200577	-0.332789	0
565	glutathione S-transferase, putative	1.73956	1.46815	1.06327	5
566	NADH:ubiquinone oxidoreductase, NDUFS8/23 kDa subunit, putative	0.414677	0.309176	0.35464	0
567	glucose dehydrogenase, putative	1.86328	1.54942	1.61667	1
568	electron transfer flavoprotein, beta subunit, putative	0.0703893	0.071305	0.0845179	0
569	ubiquitination factor E4a, putative	1.02503	0.917368	0.441129	5
570	hypothetical protein IscW_ISCW011195	-2.04097	-2.35599	-3.06291	3
571	sumo-1-activating enzyme E1a, putative	-0.173536	-0.152538	-0.218151	0
572	NudC domain-containing protein, putative	0.773715	0.719256	0.916604	1
573	iron-containing alcohol dehydrogenase, putative	0.469191	0.418999	0.197446	0
574	conserved hypothetical protein	-0.388985	-0.314135	-0.590021	4
575	translation elongation factor, putative	0.847997	0.896595	0.561367	5
576	protein 4.1G, putative	-1.29218	-1.00289	-1.30876	3
577	alpha 1,2 mannosidase precursor, putative	1.35671	1.36046	0.877352	5
578	ubiquitin protein ligase, putative	1.22877	1.27997	0.631958	5
579	DNA replication factor/protein phosphatase inhibitor SET/SPR-2, putative	0.185655	-0.571322	0.410703	0
580	conserved hypothetical protein	-1.25154	-0.79419	-1.55498	3
581	conserved hypothetical protein	1.03398	0.962734	1.04194	1
582	small nuclear ribonucleoprotein sm D2, putative	0.190299	0.154454	0.256608	0
583	proteasome subunit alpha type, putative	0.210389	0.00336237	0.318847	0
584	endocytosis/signaling protein EHD1, putative	0.608494	0.663572	0.98307	2
585	spectrin beta chain, putative	0.669934	0.294743	0.922198	2
586	beta-ureidopropionase, putative	1.5239	1.33151	1.94286	1
587	Cniwi protein, putative	0.281748	0.511637	0.446786	0
588	multifunctional chaperone, putative	1.1003	1.19135	1.45365	1
589	ABC transporter, putative	0.040308	-0.0624045	-0.0528949	0
590	conserved hypothetical protein	1.26604	0.123004	1.48354	2
591	radixin, moesin, putative	0.604071	0.613217	0.959276	2
592	alpha-L-fucosidase, putative	0.964953	0.985015	2.02538	2
593	succinyl-CoA synthetase, beta subunit, putative	1.84733	1.62761	1.74531	1
594	beta chain of the tetrameric hemoglobin, putative	1.9941	1.31189	1.15812	5
595	secreted protein, putative	-0.695878	-0.78339	-0.386468	3
596	thimet oligopeptidase, putative	0.515342	0.394331	0.591041	1
597	vitellogenin receptor, putative	0.768361	0.711642	0.453474	5
598	glyoxalase, putative	0.354264	0.309564	0.336093	0
599	65-kDa macrophage protein, putative	1.40454	1.30022	1.36065	1
600	calcyphosine/tpp, putative	-0.200913	-0.187707	0.392501	0
601	prohibitin, putative	0.812293	0.762987	0.856255	1
602	tensin, putative	-0.753896	-0.663526	-0.798366	3
603	muscle myosin heavy chain, putative	0.368116	0.349365	0.66509	2
604	dynactin subunit, putative	0.934831	0.815302	0.706346	1
605	tumor rejection antigen (gp96), putative	0.982096	1.14969	0.57918	5
606	deoxyuridine 5&apos;-triphosphate nucleotidohydrolase, putative	-0.217591	-0.35599	-1.12553	4
607	conserved hypothetical protein	1.31383	1.27878	1.75346	1
608	amino acid transporter, putative	1.07016	1.25962	1.26424	1
609	2-oxoglutarate dehydrogenase, putative	1.00576	0.962241	0.756454	5
610	cytochrome B5, putative	1.90715	1.67882	0.655352	5
611	vesicle coat complex COPI, beta&apos; subunit, putative	0.996389	1.02408	0.655962	5
612	translation initiation factor 2C, putative	-0.0634092	0.111477	0.278976	0
613	flavonol reductase/cinnamoyl-CoA reductase, putative	-0.50226	-0.862496	-0.85726	3
614	GTP-binding protein, putative	-0.438959	-0.468598	-0.326745	0
615	GGY domain-containing protein, putative	-3.09542	-2.02327	-3.77596	3
616	conserved hypothetical protein	-2.7892	-2.74018	-2.91412	3
617	translation elongation factor EF-1 alpha/Tu, putative	0.616985	0.616985	0.474047	5
618	CRISP3: cysteine-rich secretory protein, putative	-0.634867	-0.681153	-0.357838	3
619	ribose-5-phosphate isomerase, putative	-0.268237	-0.494109	-0.72977	4
620	hyaluronan mediated motility receptor, putative	0.37629	0.327687	0.0514881	0
621	UBX domain-containing protein, putative	0.543331	0.580467	0.342555	5
622	small GTPase involved in nuclear protein import, putative	0.592317	0.612274	1.29062	2
623	gamma-soluble NSF attachment protein, putative	0.474393	0.373695	0.265837	0
624	peroxidase, putative	-1.44092	-1.42663	-1.00289	3
625	AP-2 complex subunit beta-1, putative	1.00192	0.943859	1.05959	1
626	hypothetical protein IscW_ISCW010857	-0.0841604	0.0926585	0.101202	0
627	chaperonin subunit, putative	0.826193	0.771745	0.741575	1
628	saposin, putative	-0.528379	-0.330368	1.60628	2
629	glutathione-dependent formaldehyde dehydrogenase, putative	1.22157	0.983313	0.823749	5
630	methionine aminopeptidase, putative	0.711642	0.639695	0.519374	5
631	ca(2+)/calmodulin-dependent protein kinase phosphatase, putative	-0.806754	-0.150401	-0.814345	4
632	nucleotide excision repair factor NEF2, RAD23 component, putative	-0.0494072	-0.0227811	-0.228819	0
633	carnitine-acylcarnitine carrier protein, putative	-0.430509	-0.598734	-0.655172	3
634	ubiquitin carboxy-terminal hydrolase, putative	1.01911	1.0134	1.01483	1
635	low-density lipoprotein receptor, putative	-1.6773	-1.85204	-0.743392	3
636	transmembrane GTPase mfn, putative	1.16714	1.16821	1.123	1
637	mannosyl-oligosaccharide glucosidase, putative	0.878921	0.991076	0.474393	5
638	enoyl-CoA hydratase, putative	-0.234465	-0.296899	-0.440263	0
639	isoleucyl-tRNA synthetase, putative	0.666908	0.658402	0.382944	5
640	TraB domain-containing protein, putative	1.00696	0.914565	0.328454	5
641	ER protein with KEEL retention signal, putative	-1.50499	-1.21983	-2.37333	4
642	topoisomerase I, putative	0.16135	0.0671798	0.150993	0
643	WD-repeat protein, putative	0.292782	0.25177	0.0635029	0
644	conserved hypothetical protein	0.80708	0.7213	0.631648	1
645	histone, putative	-3.39593	-2.88541	-3.22432	3
646	RAS-related protein, putative	0.980391	0.923973	0.693914	5
647	conserved hypothetical protein	-1.83478	-1.59219	1.19787	2
648	DNA-directed RNA polymerase II, putative	-0.425979	-0.386468	-0.559934	0
649	ubiquitin ligase E3 alpha, putative	0.41828	0.368116	0.487829	0
650	nucleoporin Nup37, putative	-0.121863	-0.157893	-0.0974762	0
651	secreted protein	0.282934	0.369234	0.122562	0
652	C-AMP-responsive-element binding protein omega, putative	-1.20202	-1.03505	-1.74985	4
653	F0F1-type ATP synthase, beta subunit, putative	0.567221	0.527738	0.768361	1
654	programmed cell death protein, putative	-0.125531	-0.0918276	0.0191088	0
655	WD-repeat protein, putative	0.657183	0.738696	0.619178	1
656	conserved hypothetical protein	1.69866	1.73393	1.08361	5
657	gamma-interferon inducible lysosomal thiol reductase, putative	0.538041	0.200797	-0.662004	4
658	galactosylceramide sulfotransferase, putative	0.440421	0.359146	0.230203	0
659	secreted protein, putative	0.406355	0.489885	1.17994	2
660	conserved hypothetical protein	0.317304	0.0685562	0.562344	0
661	hypoxia up-regulated protein, putative	1.06764	1.15013	0.308788	5
662	phosphoglucomutase/phosphomannomutase, putative	1.49893	1.5888	1.37295	1
663	conserved hypothetical protein	0.376661	0.518367	0.131809	0
664	conserved hypothetical protein	1.51501	1.19198	0.855724	5
665	hypothetical protein IscW_ISCW022269	-1.73057	-1.61264	-2.43181	3
666	VAMP-associated protein involved in inositol metabolism, putative	0.374437	0.323466	-0.275204	0
667	conserved hypothetical protein	0.510287	0.566572	1.08995	2
668	NADH-ubiquinone oxidoreductase, NDUFS3/30 kDa subunit, putative	0.549916	0.445374	0.499442	0
669	tudor domain-containing protein, putative	0.428678	0.361768	0.688553	2
670	splicing factor 3A, putative	-0.308168	-0.352916	-0.412475	0
671	DEAD box ATP-dependent RNA helicase, putative	0.697181	0.734944	1.03281	1
672	pre-mRNA splicing factor, putative	-0.37146	-0.41889	-0.81181	4
673	hypothetical protein IscW_ISCW012380	-0.545824	-0.549339	1.13488	2
674	myosin, putative	0.545968	0.434028	1.19996	2
675	inosine-uridine preferring nucleoside hydrolase, putative	0.281352	0.151859	0.754745	2
676	caspase, apoptotic cysteine protease, putative	1.20268	1.10501	1.09873	1
677	3-keto-acyl-CoA thiolase, putative	0.597094	0.649845	1.00767	2
678	glycosyl hydralase, sucrase-isomaltase, putative	1.02408	0.928781	2.2133	2
679	sorting nexin, putative	0.735522	0.76015	0.72334	1
680	translation initiation factor eIF3, p35 subunit, putative	-0.0533939	0.0271541	-0.699779	4
681	U3 small nucleolar ribonucleoprotein mpp10, putative	-1.4726	-1.54793	-1.6529	3
682	calcium-binding protein, putative	-0.614845	-0.741783	-0.522841	3
683	mitochondrial import inner membrane translocase subunit Tim8, putative	-0.129208	-0.412475	-1.41247	4
684	ADP-ribosylation factor interacting protein, putative	-0.437656	-0.628162	-1.16165	4
685	transport and golgi organization protein, putative	-0.0821227	-0.0593947	-0.477944	0
686	adenosine kinase, putative	1.79147	1.51366	1.74114	1
687	39S ribosomal protein L47, putative	0.501142	0.403813	0.24813	0
688	sam/hd domain protein, putative	-0.0624045	-0.100051	-0.467932	0
689	alkyl hydroperoxide reductase, thiol specific antioxidant, putative	0.725668	0.38773	0.256608	5
690	hypothetical protein IscW_ISCW011622	0.156181	0.137941	0.0867838	0
691	THO complex subunit, putative	-0.261881	-0.206451	-0.452715	0
692	vacuolar assembly/sorting protein DID2, putative	-1.2109	-0.657445	-1.25039	3
693	cell division cycle regulator protein, putative	0.471621	0.483708	0.366252	0
694	multidrug resistance protein, putative	0.560389	0.51971	0.898918	2
695	secreted protein, putative	0.858909	0.827006	1.18671	1
696	26S proteasome regulatory subunit, putative	1.65566	1.76199	1.46624	1
697	DNA polymerase delta processivity factor, putative	0.0496308	-0.0593947	-0.258425	0
698	eIF2B-gamma protein, putative	0.432603	0.380729	0.196607	0
699	Canopy3, putative	-0.511828	-0.59655	-1.1976	4
700	alpha-2-macroglobulin receptor-associated protein, putative	-0.863371	-0.00481702	-0.463947	3
701	RAB-9 and, putative	0.905094	0.961253	1.27937	1
702	conserved hypothetical protein	1.66463	1.65337	1.33438	1
703	arsenite-resistance protein, putative	0.21661	0.119909	0.132248	0
704	NADH-cytochrome B5 reductase, putative	1.00072	0.860764	0.998316	1
705	ABC transporter, putative	0.655046	0.584642	1.14209	2
706	RAB GTPase, putative	-0.0257154	0.106125	-0.335214	0
707	enoyl-CoA hydratase, putative	-0.018878	0.183963	0.189877	0
708	peptide:N-glycanase, putative	0.973795	0.846928	0.447138	5
709	splicing factor SC35, putative	-0.572751	-0.531851	-0.215915	0
710	phospholipase A2 precursor, putative	-1.67116	-1.66353	-0.749847	3
711	glycine C-acetyltransferase/2-amino-3-ketobutyrate-CoA ligase, putative	0.0885939	-0.0699566	-0.435053	0
712	polyadenylate-binding protein-interacting protein, putative	-0.163268	-0.444184	-0.736164	4
713	ribosomal protein S8, putative	-0.518012	0.0071955	-0.313537	0
714	29 kDa ribonucleoprotein B, putative	-2.24241	-2.1078	-2.75309	3
715	translation factor Sui1, putative	0.358021	0.350874	-0.508403	0
716	amyloid beta A4 precursor protein (APP)-binding protein, putative	0.687061	0.732342	0.732052	1
717	RAS, putative	0.353888	0.375178	0.721591	2
718	conserved hypothetical protein	0.457332	0.508936	0.526403	0
719	thioredoxin-dependent peroxide reductase	0.944858	0.792161	1.01958	1
720	5&apos;- ####The description of the inputfile of Query Seq:[194 - 3154]	0.0630427	-0.0237586	0.188612	0
721	conserved hypothetical protein	0.0858778	0.0195833	0.364759	0
722	ribosomal protein mRpS25, putative	0.987442	1.00552	0.694212	5
723	Ku70-binding protein, putative	0.260226	0.0985094	-0.21983	0
724	vesicle coat complex COPI, epsilon subunit, putative	0.810923	0.687658	0.0680975	5
725	nuclear distribution protein NUDC, putative	0.712229	0.761285	0.575312	1
726	RNA binding protein, putative	-1.97143	-1.47794	-2.07097	3
727	secreted protein, putative	-2.0509	-1.4112	-3.29808	4
728	serine/threonine protein phosphatase 4 regulatory subunit, putative	-0.237864	-0.388355	-0.53952	0
729	laminin beta 1 chain, putative	-0.62371	-0.715486	-0.0841604	3
730	syntaxin, putative	0.345586	0.341417	-0.119772	0
731	upstream stimulatory factor 2, usf2, putative	0.0685562	0.0214797	-0.563483	0
732	serine/threonine protein kinase TAO1, putative	0.726541	0.363638	0.721883	1
733	conserved hypothetical protein	-1.7992	-1.14773	-2.64085	4
734	conserved hypothetical protein	0.558104	0.582074	0.498081	1
735	conserved hypothetical protein	0.651071	0.660837	0.331896	5
736	BRO1 domain-containing protein BROX, putative	0.37629	0.301783	0.117695	0
737	enoyl-CoA isomerase, putative	0.87342	0.590083	0.46083	5
738	conserved hypothetical protein	0.529405	0.527404	0.389934	0
739	conserved hypothetical protein	1.34937	1.36289	1.47197	1
740	protein required for fusion of vesicles in vesicular transport, alpha-SNAP, putative	0.840765	0.823478	0.618552	5
741	muscle myosin heavy chain, putative	0.62605	0.691832	0.347099	5
742	MAP7 domain-containing protein, putative	-0.314135	-0.0729885	-0.64536	4
743	secreted protein, putative	-1.36835	-1.34251	-1.46594	3
744	flotillin, putative	-0.114556	-0.147735	0.364012	0
745	paramyosin, putative	-0.193745	-0.21424	-0.468598	0
746	ribosomal protein L19, putative	-0.107803	-0.107803	-0.363395	0
747	conserved hypothetical protein	1.26303	1.31073	0.850933	5
748	conserved hypothetical protein	-0.142417	-0.182786	-0.643105	4
749	ribosomal protein L14, putative	0.55941	0.488515	-0.165424	0
750	Hsp90 protein, putative	0.727122	0.830255	0.883881	1
751	NADH-ubiquinone dehydrogenase, putative	1.13203	0.85599	0.391401	5
752	THO complex subunit, putative	-0.00723157	-0.137119	-0.213125	0
753	serine palmitoyltransferase, putative	-0.0654206	0.0105412	0.0588937	0
754	apoptosis-promoting RNA-binding protein TIA-1/TIAR, putative	0.46083	0.519039	-0.262457	0
755	GTP-binding nuclear protein RAN1, putative	0.932313	0.888305	0.78576	1
756	phosphomannomutase, putative	1.55533	1.52206	1.36439	1
757	electron transfer flavoprotein, alpha subunit, putative	0.709879	0.944858	0.819941	1
758	abhydrolase domain-containing protein, putative	-0.390875	-0.279867	0.0105412	0
759	quinone oxidoreductase, putative	0.633509	0.663876	1.36663	2
760	mitochondrial import inner membrane translocase, subunit TIM44, putative	0.27262	0.282143	-0.250966	0
761	conserved hypothetical protein	-2.24469	-2.17354	-2.68038	3
762	4SNc-Tudor domain protein, putative	0.325386	0.289244	-0.317726	0
763	tumor susceptibility protein, putative	0.640929	0.588165	0.538373	1
764	aldehyde dehydrogenase, putative	0.646777	0.655657	0.752463	1
765	NADH dehydrogenase, putative	0.136191	0.127413	0.139688	0
766	3-hydroxyacyl-CoA dehydrogenase, putative	0.616671	0.824021	0.814755	1
767	aldehyde dehydrogenase, putative	-0.135005	0.151426	0.562344	0
768	esterase D, putative	0.566572	0.432603	0.611015	1
769	hypothetical protein IscW_ISCW023296	0.902267	0.793827	1.7716	2
770	40S ribosomal protein S14, putative	-0.781735	-0.547932	-1.45403	4
771	geranylgeranyl diphosphate synthase, putative	1.30178	1.24225	1.40672	1
772	conserved hypothetical protein	0.303342	0.107018	0.147958	0
773	chaperonin complex component, TCP-1 eta subunit, putative	1.00743	1.04078	0.893751	1
774	conserved hypothetical protein	-0.335214	-0.340075	-1.01644	4
775	conserved hypothetical protein	1.61542	1.6477	0.934328	5
776	RWD domain-containing protein 4A, putative	-0.315929	-0.289239	-0.859003	4
777	PERQ amino acid-rich with GYF domain-containing protein, putative	-0.132367	0.335712	-0.624451	4
778	acetyl-CoA hydrolase, putative	0.334568	0.102994	0.224863	0
779	Sjoegren syndrome/scleroderma autoantigen, putative	0.374808	0.106572	-0.181695	0
780	hypothetical protein IscW_ISCW013759	0.932313	1.07952	0.542671	5
781	heat shock protein, putative	-3.47928	-2.62891	-2.64085	3
782	ATP synthase gamma subunit, putative	1.15229	1.04637	1.03727	1
783	conserved hypothetical protein	-0.810123	-0.430509	-1.39973	4
784	sideroflexin 1,2,3, putative	0.979903	0.706936	0.498421	5
785	glycerol-3-phosphate dehydrogenase, putative	0.767231	0.842375	0.967169	1
786	ribosomal protein L19, putative	-0.606035	-1.09029	-1.69277	4
787	DNA polymerase beta, putative	-0.0394883	-0.00578235	-0.00868224	0
788	nuclear pore complex protein nup98, putative	-0.905088	-0.905088	-1.05589	3
789	NADH:ubiquinone oxidoreductase, NDUFB6/B17 subunit, putative	1.0368	0.233888	-0.0528949	5
790	adenylate cyclase-associated protein, putative	0.60944	0.409617	0.0845179	5
791	eukaryotic translation initiation factor, putative	0.0243197	0.0872365	-0.3046	0
792	CDC42 binding protein kinase alpha, putative	-0.0232698	0.111477	-0.0826319	0
793	acyl-CoA synthetase, putative	0.691534	0.505213	0.608494	1
794	vacuolar sorting protein, putative	1.37221	1.34199	1.62137	1
795	mRNA splicing factor, putative	-0.0902909	-0.229946	-0.831358	4
796	fidipidine, putative	0.135316	0.0431112	-0.295718	0
797	leucine aminopeptidase, putative	0.130931	-0.0257154	0.240823	0
798	numb-associated kinase, putative	-0.422752	-0.459973	-0.916843	4
799	NADH dehydrogenase, putative	0.0607392	0.627296	0.513659	2
800	20-hydroxysteroid dehydrogenase, putative	0.422592	0.413955	0.589444	1
801	nucleoside diphosphate kinase, putative	1.43367	1.58079	2.05878	1
802	ribosomal protein L3, putative	-0.0164439	0.101202	-0.429213	0
803	40S ribosomal protein S9, putative	0.831337	0.925746	0.410341	5
804	hypothetical protein IscW_ISCW023092	-0.567753	-0.853779	-0.842525	3
805	prefoldin, putative	-2.14561	-1.6681	-1.96766	3
806	hypothetical protein IscW_ISCW023508	-1.71786	-1.52422	-1.86425	3
807	Sec61 protein translocation complex beta-subunit, putative	-1.09954	-0.814345	-1.89611	4
808	dipeptidyl peptidase IV, putative	0.767231	0.793827	0.345964	5
809	protein hu-li tai shao, putative	-0.265923	-0.253257	-0.509772	0
810	hypothetical protein IscW_ISCW000610	0.453474	0.233479	0.617298	2
811	ribosomal biogenesis protein, putative	-1.83307	-1.77761	-2.42404	3
812	ubiquitin protein ligase edd, putative	-0.046921	-0.0213162	-0.0943924	0
813	exportin, putative	0.784364	0.633819	0.726541	1
814	conserved hypothetical protein	0.16092	0.210389	-0.252684	0
815	molecular chaperone, putative	-2.89254	-2.12239	-3.12029	3
816	coiled-coil domain-containing protein, putative	-0.112475	-0.298673	-0.761213	4
817	hypothetical protein IscW_ISCW000719	1.03234	1.00072	0.854129	1
818	RAB geranylgeranyl transferase alpha subunit, putative	0.888824	0.796598	0.580145	5
819	GTP-specific succinyl-CoA synthetase, beta subunit, putative	1.14426	1.11481	1.25982	1
820	spectrin alpha chain, putative	0.899176	0.32385	1.07519	2
821	secreted NADH-ubiquinone oxireductase, putative	0.951339	0.857318	1.01102	1
822	malate dehydrogenase, putative	1.0375	0.925493	1.00504	1
823	dihydrolipoamide transacylase, putative	-0.0174171	0.00575927	-0.264189	0
824	PDZ domain-containing protein, putative	-0.281036	-0.107285	-0.390875	0
825	polypyrimidine tract binding protein, putative	0.613217	0.84318	0.196607	5
826	protein tyrosine phosphatase, putative	-0.330368	-0.272878	-0.993283	4
827	tRNA selenocysteine associated protein, putative	-3.51183	-3.45799	-3.17571	3
828	group II PLP decarboxylase, putative	0.945857	0.917623	-0.18224	5
829	conserved hypothetical protein	0.958038	1.08565	1.44325	1
830	heat shock protein	-1.62445	-0.691989	-1.28983	3
831	chaperonin subunit, putative	0.488515	0.479575	0.518367	0
832	ubiquinol-cytochrome C reductase hinge protein, putative	0.924987	0.705167	-0.717857	5
833	sorting nexin, putative	0.464668	0.478195	0.764969	2
834	methionyl-tRNA synthetase, putative	-0.0949059	-0.0222927	-0.699779	4
835	lysyl-tRNA synthetase, putative	0.353135	0.424385	-0.160578	0
836	39S ribosomal protein L39, putative	-0.110397	-0.291004	-0.372704	0
837	alpha-mannosidase II, putative	0.86895	0.877352	0.249749	5
838	conserved hypothetical protein	-0.574899	-0.652901	-1.01062	4
839	staufen, putative	-0.119772	-0.12291	-0.87479	4
840	hypothetical protein IscW_ISCW018206	-0.360305	-0.417605	-0.406089	0
841	leucine rich domain-containing protein, putative	0.513996	0.46083	-0.465938	0
842	NADP-dependent isocitrate dehydrogenase, putative	1.23409	1.05473	1.24204	1
843	aminopeptidase, putative	0.479231	0.488172	0.800745	2
844	leucyl-tRNA synthetase, putative	0.713696	0.663269	0.225275	5
845	dynactin subunit, putative	0.835655	0.798811	0.497059	5
846	60S ribosomal protein L27, putative	-0.631139	-0.178426	-0.981841	4
847	protein releasing factor, putative	0.341796	0.367744	0.137504	0
848	conserved hypothetical protein	0.869213	0.74932	0.744735	1
849	inositol-1-phosphate synthetase, putative	1.0314	1.24773	0.946357	1
850	Exportin-7-A, putative	-0.227129	-0.149867	-0.0719772	0
851	kettin, putative	-0.478614	-0.149334	0.347477	0
852	aminotransferase, putative	0.190299	0.0346853	-0.117683	0
853	tyrosine protein phosphatase non-receptor type, putative	0.260226	0.278183	0.329602	0
854	short-chain dehydrogenase, putative	0.0854247	-0.0140139	-0.0908029	0
855	glycerol-3-phosphate acyltransferase, putative	0.725087	0.698367	0.750464	1
856	GMP synthase, putative	0.89737	1.00982	1.15467	1
857	E3 ubiquitin protein ligase Bre1, putative	0.130931	0.165215	-0.337035	0
858	3 hydroxysteroid dehydrogenase, putative	0.340277	0.290424	0.605652	2
859	ribosome maturation protein SBDS, putative	-0.013043	-0.0518976	-0.0902909	0
860	glutamyl-tRNA synthetase, cytoplasmic, putative	0.0885939	0.10165	-0.38584	0
861	conserved hypothetical protein	-2.6681	-2.42921	-2.55075	3
862	cytochrome oxidase biogenesis protein, putative	1.02053	0.852798	0.545309	5
863	RAS-related protein, putative	1.36588	1.63892	1.56495	1
864	ABC transporter, putative	0.201216	0.203306	0.469886	0
865	conserved hypothetical protein	0.339517	0.326154	-0.253831	0
866	BRI1-KD interacting protein, putative	-1.77103	-1.866	-2.75958	3
867	ATP-dependent RNA helicase, putative	-0.328556	-0.346176	-0.807595	4
868	reticulocalbin, putative	-1.37582	-1.1954	-2.30757	4
869	translation elongation factor EF-1 alpha/Tu, putative	0.877875	0.928781	0.562995	5
870	apoptosis inducing factor, putative	0.818305	0.789381	0.858114	1
871	ribosome biogenesis protein - Nop58p/Nop5p, putative	0.104337	0.0904018	-0.0608988	0
872	gamma-glutamylcysteine synthetase, putative	0.584963	0.493989	0.60944	1
873	COP9 signalosome, subunit CSN3, putative	0.356519	0.293174	0.41756	0
874	transmembrane protein, putative	1.77062	1.76822	1.61023	1
875	conserved hypothetical protein	-0.0052996	0.00528021	0.295135	0
876	hypothetical protein IscW_ISCW006613	0.681974	0.634438	0.510287	5
877	conserved hypothetical protein	0.738408	0.889084	0.777087	1
878	suppressor of actin, putative	1.1665	1.13466	1.1059	1
879	programmed cell death, putative	-2.86775	-2.93236	-4.06693	3
880	caldesmon, putative	-1.13818	-1.34129	-1.31953	3
881	ABC transporter, putative	0.519039	0.651683	1.48268	2
882	hypothetical protein IscW_ISCW019209	-0.22095	-0.0286557	-0.778432	4
883	AP-3 complex subunit beta-1, putative	0.350497	0.445727	0.427249	0
884	heat shock protein 70 (HSP70)-interacting protein, putative	0.57111	0.648312	0.557451	1
885	septin, putative	0.304511	0.220743	0.872369	2
886	neurobeachin, putative	0.745883	0.62854	0.500122	5
887	steroid membrane receptor Hpr6.6/25-Dx, putative	-0.127631	-0.0208283	-0.322529	0
888	KH domain RNA binding protein, putative	-0.880091	-0.843388	-1.45008	4
889	charged multivesicular body protein, putative	0.358396	0.38405	-0.0454314	0
890	coiled-coil domain-containing protein, putative	0.0904018	0.183116	-0.2787	0
891	transcription elongation factor SPT5, putative	0.231432	-0.0518976	-0.167042	0
892	kinesin heavy chain, putative	0.432247	0.547943	0.629162	1
893	cysteinyl-tRNA synthetase, putative	0.673556	0.819668	0.471621	5
894	hypothetical protein IscW_ISCW006402	-0.560643	-0.668868	-1.17137	4
895	proteasome alpha subunit, putative	0.889603	0.786875	1.10769	1
896	dendritic cell protein, putative	1.62012	1.64678	1.35031	1
897	ATP-dependent RNA helicase, putative	0.200797	0.104337	-0.533938	0
898	DnaJ domain and thioredoxin-containing protein, putative	0.926253	0.930296	0.700736	5
899	NADH:ubiquinone oxidoreductase, NDUFV1/51kDa subunit, putative	1.02786	0.95432	0.955313	1
900	conserved hypothetical protein	0.955313	0.97306	0.0813396	5
901	Anamorsin, putative	0.887265	0.768361	0.562018	5
902	conserved hypothetical protein	0.831877	0.467453	0.0967116	5
903	peroxinectin, putative	1.56088	1.02006	1.57111	1
904	conserved hypothetical protein	-2.58785	-2.26534	-2.87127	3
905	mitogen-activated protein kinase kinase MKK4, putative	1.80598	1.72509	1.61808	1
906	rotamase, putative	-2.59364	-2.22657	-3.47393	3
907	SMDR1, putative	1.33247	1.38883	1.46693	1
908	gamma-glutamyltransferase, putative	0.0219534	0.15056	0.861029	2
909	GTP-binding protein Rhes, putative	0.398715	0.57628	0.385155	0
910	secreted protein, putative	0.729734	1.02219	0.16006	5
911	grpe protein, putative	-0.583521	-0.362776	-0.861622	4
912	microtubule-binding protein, putative	0.498081	0.514669	0.422592	0
913	conserved hypothetical protein	0.441129	0.452068	0.766383	2
914	splicing factor 3B subunit, putative	-0.245825	-0.142948	-0.557808	0
915	cleavage and polyadenylation specificity factor, putative	-1.20423	-0.985645	-1.55922	3
916	glycogenin-1, putative	-1.39846	-2.17137	-0.75877	3
917	ribosomal protein L2, putative	0.564297	0.427606	0.379991	0
918	60S acidic ribosomal protein P1, putative	-2.36339	-2.30996	-2.84684	3
919	RNA polymerase II proteinral transcription factor BTF3, putative	-0.430509	0.283724	-0.542318	0
920	conserved hypothetical protein	-0.474599	-0.536726	-0.841663	4
921	sulfotransferase, putative	-0.125531	0.401994	1.2756	2
922	translation elongation factor G, putative	0.963227	0.953327	0.929286	1
923	tripeptidyl-peptidase II, putative	0.639695	0.60944	0.738119	1
924	ATP-dependent RNA helicase, putative	0.739272	0.682573	0.690641	1
925	RNA-binding protein Nova-1, putative	0.801297	0.824836	0.0926585	5
926	T-cell immunomodulatory protein, putative	1.50961	1.37796	1.76864	1
927	acetyl-CoA acetyltransferase, putative	1.09626	0.947105	1.04544	1
928	hydroxyacyl-CoA dehydrogenase, putative	0.893233	0.901494	1.07793	1
929	retinal degeneration B protein, putative	-0.299264	-0.35599	-0.67193	4
930	phenylalanyl-tRNA synthetase beta subunit, putative	0.682274	0.579824	0.225686	5
931	seven transmembrane receptor, putative	0.146655	0.282143	0.24813	0
932	salivary sulfotransferase, putative	0.445727	0.73956	0.176748	5
933	ganglioside induced differentiation associated protein, putative	0.939853	0.745596	0.655046	5
934	pyruvate dehydrogenase, putative	0.910988	0.906378	1.04194	1
935	glutathione S-transferase, putative	1.70546	1.55614	2.10288	1
936	vacuolar ATP synthase subunit B, putative	0.78045	0.676869	0.950593	1
937	glutamyl-tRNA amidotransferase subunit A, putative	0.767796	0.795767	1.18566	2
938	ablim, putative	0.298267	0.466062	0.211635	0
939	tubulin-specific chaperone C, putative	-0.12658	0.0252651	0.190299	0
940	conserved hypothetical protein	0.036093	-0.053893	-0.13026	0
941	conserved hypothetical protein	-0.0573917	-0.22039	0.0813396	0
942	coiled-coil tumor protein D52, putative	-0.864246	-0.70056	-1.55498	4
943	transmembrane and coiled-coil domain-containing protein, putative	0.252173	0.0579701	-0.417605	0
944	conserved hypothetical protein	0.66175	0.589124	0.888824	1
945	calreticulin	1.1375	1.15121	0.467453	5
946	AT15141p	-0.768568	-0.702124	-0.177338	3
947	lysine-ketoglutarate reductase/saccharopine dehydrogenase	0.970117	0.989381	0.906891	1
948	hypothetical protein BRAFLDRAFT_275724	1.01293	0.97159	1.05334	1
949	hypothetical protein BRAFLDRAFT_272385	0.51971	0.374437	0.50826	0
950	hypothetical protein BRAFLDRAFT_224325	-0.129208	-0.1899	-0.157893	0
951	hypothetical protein BRAFLDRAFT_88021	1.65015	1.42904	1.77737	1
952	hypothetical protein BRAFLDRAFT_245805	-0.0969617	-0.0841604	-0.312939	0
953	hypothetical protein BRAFLDRAFT_124275	0.137941	0.266637	0.102098	0
954	hypothetical protein TcasGA2_TC013782	-0.0360327	-0.066931	-0.364633	0
955	hypothetical protein TcasGA2_TC011512	0.300612	0.386995	0.643394	2
956	putative 60S ribosomal protein L13e	-0.37395	-0.355375	-1.02621	4
957	putative 60S ribosomal protein L13a	-0.10884	-0.182786	-0.51939	0
958	vesicle transport protein SEC20-like	0.479575	0.605652	-0.0266949	5
959	uncharacterized protein LOC100368927	0.282934	0.290424	0.20581	0
960	tropinone reductase 2-like	0.656268	0.0840643	-0.00723157	5
961	galactose-1-phosphate uridylyltransferase-like	0.960512	0.984286	0.977463	1
962	secernin-2-like	1.21826	1.0048	1.16864	1
963	lysosomal acid phosphatase	-3.08722	-2.8365	-2.13501	3
964	P21-activated kinase	0.345964	0.402358	0.524398	0
965	angiotensin-converting enzyme-like protein	1.20873	1.30976	1.70044	1
966	small heat shock protein II	-0.488701	-0.252111	0.174619	0
967	misexpression suppressor of KSR	0.793272	0.682873	1.16543	2
968	alpha-catenin	0.359521	0.464668	0.786039	2
969	Vitellogenin-1	0.37629	0.124328	1.34426	2
970	Vitellogenin-3	-0.0454314	-0.246395	0.696884	2
971	ribosomal protein L24	-1.38584	-1.28396	-2.39088	4
972	salivary protein antigen P40	0.740136	0.662357	0.283724	5
973	STAT	0.888565	0.669934	0.514669	5
974	signal sequence receptor	0.0370307	0.263836	-0.335214	0
975	hypothetical protein DAPPUDRAFT_228516	1.03515	1.03937	0.940856	1
976	carboxylase:pyruvate/acetyl-coa/propionyl-CoA	0.688255	0.499442	0.689448	1
977	hypothetical protein DAPPUDRAFT_306007	0.659316	0.686463	0.838078	1
978	hypothetical protein DAPPUDRAFT_321711	-0.94712	-0.914122	-0.281036	3
979	hypothetical protein DAPPUDRAFT_304824	-0.358454	-0.732165	-0.395296	3
980	hypothetical protein DAPPUDRAFT_225033	-0.21927	-0.332789	-0.637109	4
981	hypothetical protein DAPPUDRAFT_302851	0.882578	0.917368	0.887525	1
982	hypothetical protein DAPPUDRAFT_101964	0.839422	0.803778	0.691236	1
983	hypothetical protein DAPPUDRAFT_230767	0.861558	0.839153	1.09559	1
984	hypothetical protein DAPPUDRAFT_315775	0.854395	0.359521	2.14611	2
985	hypothetical protein DAPPUDRAFT_194601	0.529738	0.519039	0.0148314	0
986	hypothetical protein DAPPUDRAFT_314322	0.041243	0.0290405	0.687061	2
987	hypothetical protein DAPPUDRAFT_230557	0.862617	0.702805	0.55418	5
988	hypothetical protein DAPPUDRAFT_187511	1.06419	0.995183	0.831607	1
989	hypothetical protein DAPPUDRAFT_222043	0.511637	0.676267	0.400174	5
990	hypothetical protein DAPPUDRAFT_97204	-0.077041	-0.178426	-0.180059	0
991	hypothetical protein DAPPUDRAFT_192104	-0.3046	-0.446148	-0.277534	0
992	hypothetical protein DAPPUDRAFT_311761	0.980147	0.975019	0.684071	5
993	hypothetical protein DAPPUDRAFT_299812	0.762987	0.657183	0.844252	1
994	proteasome alpha type 1	0.603122	0.449957	0.466758	1
995	ubiquitin-protein ligase	-0.273459	-0.139236	-0.198152	0
996	RNA-binding protein LARK	-0.334607	-0.272878	-1.01353	4
997	hypothetical secreted glycine-rich protein 11	0.884923	1.21599	-0.202572	5
998	glycoprotein gC1qBP	0.333805	0.318076	0.367371	0
999	conserved protein 419	-1.73216	-1.18224	-2.41889	4
1000	glucose derepression and pre-vacuolar endosome protein sorting protein	0.112811	0.261832	0.0496308	0
1001	hypothetical secreted protein 1652	-1.01256	-1.65139	-1.42146	3
1002	actin filament-coating protein tropomyosin	-1.34008	-1.26534	-0.773491	3
1003	metallopeptidase	0.973795	0.931557	0.437938	5
1004	vesicle coat complex COPII subunit SEC13	0.889084	0.721008	0.437938	5
1005	RNA-binding protein RANBP1	-1.06895	-1.1016	-1.56348	3
1006	conserved hypothetical protein 345	-0.314733	-0.228819	-0.622969	4
1007	hypothetical protein 646	-0.101598	-0.101598	-0.298673	0
1008	high mobility group protein C	-1.71944	-0.984693	-1.93053	3
1009	GTPase Rab18	1.18713	1.17909	1.02337	1
1010	transcription coactivator	-3.00385	-2.5649	-3.38584	3
1011	alternative splicing factor ASF/SF2	0.292782	0.287669	0.185655	0
1012	vesicle coat protein clathrin light chain	-0.75877	-0.810123	-0.888969	3
1013	hypoxanthine-guanine phosphoribosyltransferase	1.78938	1.57418	1.5086	1
1014	salivary lipocalin	1.81448	1.67008	0.189456	5
1015	mitochondrial ribosomal protein L20	0.163928	0.0790652	-0.0257154	0
1016	small nuclear ribonucleoprotein SMD1	1.72042	1.44872	2.07108	1
1017	mitochondrial translation elongation factor EF-Tsmt	0.604388	0.613532	0.48302	1
1018	FKBP-type peptidyl-prolyl cis-trans isomerase	0.626361	0.608809	0.631648	1
1019	cytochrome c1	2.17451	2.32164	2.37277	1
1020	ubiquinol cytochrome C reductase subunit RIP1	0.706936	0.716918	0.686164	1
1021	mitochondrial ribosomal protein L24	1.12057	1.12057	0.951588	1
1022	hypothetical conserved protein 1747	0.402358	0.677771	0.35727	5
1023	osteosarcoma amplified-like protein	0.990108	1.72959	0.969135	5
1024	RNA-binding protein LARK	0.935585	1.32077	0.831337	5
1025	hypothetical secreted protein 1840	0.0551957	0.285698	0.670236	2
1026	conserved protein 364	1.32635	1.26863	0.533065	5
1027	hypothetical secreted protein 108	1.59995	0.74215	-0.00433459	5
1028	malate dehydrogenase	1.05381	0.995183	1.29298	1
1029	microtubule-binding protein	0.432247	0.518703	0.392867	0
1030	fructose 1,6-bisphosphate aldolase	0.439357	0.404903	0.67717	2
1031	exon-exon junction complex Magoh component	0.866315	0.67084	0.658707	1
1032	transcription factor MBF1	-2.81265	-2.31713	-3.9885	4
1033	hypothetical conserved protein 275	-1.81434	-1.30401	-1.12239	3
1034	heterochromatin-associated protein HP1	-0.607499	-0.713907	-0.805913	3
1035	fatty acid-binding protein FABP	-0.713119	-0.8863	-0.858131	3
1036	ADP/ATP translocase	1.26564	1.24894	1.42671	1
1037	truncated 40S ribosomal protein S7	0.701327	0.876042	0.18819	5
1038	thioredoxin	0.435451	0.574667	0.601538	1
1039	COX4 neighbor	1.06626	0.600904	0.0243197	5
1040	Ras-related GTPase	0.880751	0.898402	1.3296	2
1041	thioredoxin peroxidase	0.261029	0.147524	-0.322529	0
1042	ubiquitin protein ligase	0.27739	0.231023	0.0876891	0
1043	histone 1	-3.48466	-3.07907	-3.28396	3
1044	mapmodulin-like protein	-0.559934	-1.14561	-0.206451	3
1045	actin depolymerizing factor	0.987927	0.895044	1.11747	1
1046	ubiquinol cytochrome c reductase subunit QCR7	1.28885	1.07222	1.07039	1
1047	salivary lipocalin	1.40527	1.48095	0.946107	5
1048	vacuolar assembly/sorting protein DID2	-0.395929	0.057508	-0.308168	0
1049	TPA: selenoprotein M-like protein	-1.27462	-1.1692	-1.80423	3
1050	translation factor	0.91533	1.07016	0.762703	5
1051	hypothetical secreted protein 790	0.44396	0.173767	0.384418	0
1052	salivary selenoprotein precursor	0.688852	0.115033	-0.873027	4
1053	adenylosuccinate synthetase	0.915585	0.840228	0.805705	1
1054	discs large 1	0.133125	0.126092	0.149259	0
1055	DEAD box helicase DDX5	0.346342	0.325003	0.403086	0
1056	inorganic pyrophosphatase	0.803227	0.830526	0.841571	1
1057	protein lap4-like isoform 3	-0.77267	-0.759584	-0.873027	3
1058	bifunctional protein NCOAT-like isoform 2	0.308788	0.311891	0.157044	0
1059	u2 small nuclear ribonucleoprotein B&apos;&apos;-like	-1.31473	-1.1047	-1.68656	3
1060	hypothetical protein CAEBREN_24061	-0.679612	-0.666576	-1.00096	3
1061	Chain A, Crystal Structure Of Triosephosphate Isomerase From Rhipicephalus (Boophilus) Microplus. ####The description of the inputfile of Query Seq:[181 - 924]	1.54482	1.23879	1.4916	1
1062	probable ATP-dependent RNA helicase DDX47-like	-0.485331	-0.620009	-1.1595	4
1063	dystrophin, isoforms A/C/F/G/H-like isoform 1	0.424385	0.426891	0.476122	0
1064	proteasome subunit beta 1	1.05982	1.05172	1.29651	1
1065	Vitellogenin-B	0.467453	0.401266	1.31518	2
1066	major antigen-like	0.459082	0.064423	0.0370307	0
1067	LOW QUALITY PROTEIN: twitchin-like	-0.500898	-0.405451	0.115921	0
1068	protein transport protein Sec24C-like	1.20351	1.11014	0.905864	1
1069	protein MON2 homolog	1.10367	0.980878	0.973795	1
1070	tetratricopeptide repeat protein 1-like	1.02219	0.890382	0.435806	5
1071	LOW QUALITY PROTEIN: mitogen-activated protein kinase kinase kinase 15-like	0.467801	0.347477	0.138378	0
1072	putative 17 beta-hydroxysteroid dehydrogenase	1.17866	0.954817	1.06924	1
1073	probable imidazolonepropionase-like	0.321158	0.989139	0.598683	1
1074	ATPase family AAA domain-containing protein 2-like	0.838078	0.872369	1.29337	2
1075	DNA ligase 1-like	0.339137	0.951339	0.960512	2
1076	conserved oligomeric Golgi complex subunit 5-like	1.23409	1.23389	1.01935	1
1077	branched-chain-amino-acid aminotransferase, cytosolic-like	0.526069	0.355016	-0.272297	0
1078	endoplasmic reticulum mannosyl-oligosaccharide 1,2-alpha-mannosidase-like	0.928528	0.861294	0.967169	1
1079	kinase D-interacting substrate of 220 kDa-like	-0.2339	-0.10263	-0.229946	0
1080	transmembrane protein 199-like	0.78966	0.548601	-0.126056	5
1081	carbonyl reductase family member 4-like	0.394697	0.314213	0.388465	0
1082	ornithine aminotransferase, mitochondrial-like	0.473008	0.491939	0.634129	1
1083	protein-methionine sulfoxide oxidase MICAL2-like	-0.662004	-0.682696	-0.259001	3
1084	rRNA 2&apos;-O-methyltransferase fibrillarin-like	-0.0704615	0.0528796	-0.299264	0
1085	DNA topoisomerase 1-like	-0.106249	0.0440443	-0.23673	0
1086	ATP-binding cassette sub-family B member 7, mitochondrial-like	1.71882	1.65107	1.70973	1
1087	isocitrate dehydrogenase	1.0321	0.986472	1.04148	1
1088	flotillin-1-like	0.382575	0.337235	0.790772	2
1089	synaptobrevin-like	0.7433	0.257011	-0.145605	5
1090	uncharacterized protein LOC100904929	1.62371	1.68527	2.0321	1
1091	2-hydroxyacyl-CoA lyase 1-like	0.409617	0.344828	0.420797	0
1092	ribonuclease DdI-like	0.82239	0.602805	0.437228	5
1093	vacuolar protein sorting-associated protein 13A	0.41792	0.426533	0.713989	2
1094	serine/threonine-protein kinase TBK1-like	0.737254	0.736966	0.95109	1
1095	structural maintenance of chromosomes protein 3-like	-0.44353	-0.38584	-0.618532	3
1096	probable isocitrate dehydrogenase	0.867369	0.641854	0.561693	5
1097	solute carrier family 12 member 2	1.88921	2.01352	2.27023	1
1098	laminin subunit alpha-1	0.410703	0.185232	0.44502	0
1099	amine oxidase	0.983799	0.960017	0.98234	1
1100	heat shock protein 75 kDa, mitochondrial-like	1.09085	1.13532	0.938098	1
1101	uncharacterized protein LOC100897966	0.699552	0.796875	0.656878	1
1102	ribose-phosphate pyrophosphokinase 2-like	1.38515	1.40636	1.58976	1
1103	tropomodulin-like	-0.427919	-0.272297	-0.292181	0
1104	carnitine O-acetyltransferase-like	0.386259	0.173767	0.113256	0
1105	coronin-6-like	0.278976	0.481299	0.57918	0
1106	3-ketoacyl-CoA thiolase, mitochondrial-like	0.309952	0.0917562	0.23307	0
1107	E3 ubiquitin-protein ligase HUWE1	0.16693	0.149693	-0.320126	0
1108	rab3 GTPase-activating protein catalytic subunit-like	0.599318	0.688255	0.437938	5
1109	acyl-CoA synthetase family member 2, mitochondrial-like	-0.242408	-0.367732	-0.251539	0
1110	39S ribosomal protein L30, mitochondrial-like	-0.0709665	-0.0198528	-0.308764	0
1111	myosin-IB-like	0.4868	0.516015	1.12917	2
1112	eukaryotic translation initiation factor 2D-like	-0.307573	-0.300448	-0.807595	4
1113	propionyl-CoA carboxylase beta chain, mitochondrial	0.833767	0.759866	0.345207	5
1114	putative serine protease K12H4.7-like	1.49927	1.47768	2.99331	2
1115	dynein heavy chain, cytoplasmic-like	0.879183	0.858379	0.910477	1
1116	probable medium-chain specific acyl-CoA dehydrogenase, mitochondrial-like	0.0299829	-0.0459278	0.00623817	0
1117	propionyl-CoA carboxylase alpha chain, mitochondrial-like	1.07382	0.928276	0.761853	5
1118	inosine-5&apos;-monophosphate dehydrogenase 2-like	0.415759	0.751892	0.805155	1
1119	transcription initiation factor IIB-like	0.254191	0.115033	-0.563483	0
1120	3-hydroxypropionyl-coenzyme A dehydratase-like	-0.672696	-0.612637	-0.899695	3
1121	glutamate receptor 1-like	-0.652145	-0.0877334	-0.264189	3
1122	low-density lipoprotein receptor-related protein 2-like	0.797428	0.688852	1.09514	2
1123	dehydrogenase/reductase SDR family member 4-like	0.743587	0.833767	1.37054	2
1124	calcineurin subunit B type 2-like	0.801848	0.773715	1.01245	1
1125	mitochondrial glutamate carrier 1-like	1.92562	1.6899	1.66175	1
1126	excitatory amino acid transporter 2-like	0.340277	0.267835	0.865259	2
1127	very long-chain specific acyl-CoA dehydrogenase, mitochondrial-like	-0.206451	-0.358454	-0.0232698	0
1128	transient receptor potential cation channel subfamily M member 1-like	0.8101	0.6954	0.851199	1
1129	solute carrier family 12 member 6	0.899949	1.15294	1.59821	2
1130	elongation factor 2-like	0.671444	0.757877	0.128293	5
1131	calpain-A-like	1.12587	0.878398	1.76652	2
1132	lysosomal acid phosphatase-like	0.364386	0.484396	1.15532	2
1133	aconitate hydratase, mitochondrial-like	0.588485	0.442192	0.535058	1
1134	pyridoxine-5&apos;-phosphate oxidase-like	-0.901491	-0.933279	-0.732165	3
1135	adrenodoxin-like	0.509949	0.52707	0.510624	0
1136	aldehyde dehydrogenase family 8 member A1	0.358021	1.39872	0.187345	5
1137	chitinase domain-containing protein 1-like	1.26983	1.22918	0.40345	5
1138	fasciclin-2-like	0.9855	0.960759	1.20351	1
1139	probable RISC-loading complex subunit BRAFLDRAFT_242885-like	-0.0296371	-0.141886	-0.510457	0
1140	alanine--tRNA ligase, cytoplasmic-like isoform 1	0.557778	0.511974	0.315373	0
1141	uncharacterized protein LOC100902998	0.22198	0.186501	0.481988	0
1142	putative adenosylhomocysteinase 3	1.25982	1.24853	1.5912	1
1143	helicase SKI2W	0.919404	0.921182	0.768925	1
1144	dynamin-1-like protein	1.11148	0.951588	0.99035	1
1145	26S protease regulatory subunit 4-like	0.488858	0.422233	0.545639	0
1146	ADP-ribosylation factor 4-like	2.6311	2.50724	1.94661	5
1147	abhydrolase domain-containing protein 16A-like	1.0913	1.12565	0.852265	5
1148	ATP-binding cassette sub-family D member 1	-0.272297	-0.0745069	0.268235	0
1149	T-complex protein 1 subunit beta-like	1.13488	1.1727	1.06166	1
1150	dihydropyrimidinase-related protein 2-like	-1.77926	-1.52838	-1.22095	3
1151	epoxide hydrolase 1-like	-0.589297	-0.12658	-0.463284	3
1152	L-asparaginase-like	0.814482	0.969626	0.723923	1
1153	uncharacterized protein LOC100904290	0.426175	0.407081	-0.027675	0
1154	uncharacterized protein LOC100902233	-0.996158	-1.02229	-1.33643	3
1155	probable transaldolase-like isoform 1	0.772026	0.943609	1.47214	2
1156	inosine triphosphate pyrophosphatase-like	1.24408	1.06235	1.41576	1
1157	myosin heavy chain, muscle-like	-1.00771	-0.585684	0.0685562	3
1158	X-linked retinitis pigmentosa GTPase regulator-like	0.00623817	0.061661	0.0440443	0
1159	kynureninase-like	0.427606	0.427606	0.289638	0
1160	glutamate synthase 1	0.182269	0.0491661	0.263836	0
1161	1,4-alpha-glucan-branching enzyme-like	0.70044	0.600904	0.946606	1
1162	enoyl-CoA hydratase domain-containing protein 2, mitochondrial-like	1.62059	1.47785	1.426	1
1163	basement membrane-specific heparan sulfate proteoglycan core protein-like	-1.30401	-1.38584	-0.433753	3
1164	eukaryotic translation initiation factor 4E binding protein	-3.59074	-3.11612	-4.49546	3
1165	paramyosin	-0.473263	0.186501	0.80653	2
1166	RING finger protein 17	0.201634	0.308011	0.060278	0
1167	Glucose-6-phosphate isomerase	0.697477	0.690343	1.1003	2
1168	ERO1-like protein beta	1.14774	1.02337	0.374808	5
1169	5-oxoprolinase	0.458382	0.151859	0.334568	0
1170	SEC23-interacting protein	1.54482	1.46589	1.0827	5
1171	DNA replication licensing factor mcm7	-0.271717	-0.295128	-0.731366	4
1172	Putative methylmalonate-semialdehyde dehydrogenase	1.16479	1.0288	0.883621	1
1173	Putative vitellogenin receptor	0.282934	0.294351	1.04054	2
1174	DCC-interacting protein 13-alpha	0.197446	0.0593553	-0.0644145	0
1175	N-acetyltransferase 10	0.0172093	-0.000480978	-0.296899	0
1176	Annexin A7	0.80488	0.777648	1.34369	2
1177	hypothetical protein CGI_10028688	0.944109	0.835385	0.598048	5
1178	Proteasome-associated protein ECM29-like protein	0.923466	0.716625	0.890641	1
1179	hypothetical protein CAPTEDRAFT_169720	0.333424	0.294351	-0.184971	0
1180	hypothetical protein CAPTEDRAFT_182467	0.474047	0.46083	0.117695	0
1181	hypothetical protein CAPTEDRAFT_162101	0.235931	0.174619	-0.111955	0
1182	hypothetical protein CAPTEDRAFT_219998	-1.01159	-0.548635	-0.213682	3
1183	hypothetical protein CAPTEDRAFT_169087	-0.52008	-0.469263	-0.540219	0
1184	hypothetical protein CAPTEDRAFT_141522	0.0776988	0.128733	-0.255552	0
1185	hypothetical protein CAPTEDRAFT_90330, partial	0.18819	0.0813396	0.179723	0
1186	hypothetical protein CAPTEDRAFT_176475	1.17994	1.16285	0.863938	5
1187	bleomycin hydrolase-like isoform X3	0.674159	0.970117	1.00192	1
1188	uncharacterized protein LOC101459373 isoform X4	0.77259	0.792161	0.642162	1
1189	peptidyl-prolyl cis-trans isomerase	-0.320126	0.0219534	-0.422752	0
1190	cysteine peptidase C12 containing ubiquitin carboxy-terminal hydrolase	1.62059	1.32347	0.661142	5
1191	E3 ubiquitin-protein ligase CHIP-like	0.411788	0.439712	0.744448	2
1192	serine/threonine-protein phosphatase Pgam5, mitochondrial-like isoform X1	0.363265	0.200797	0.394697	0
1193	vitellogenin 1	-0.616319	-0.321928	2.44626	2
1194	vacuolar protein sorting-associated protein 51 homolog	0.336474	0.291996	0.521051	0
1195	xaa-Pro dipeptidase-like	0.925746	0.940856	1.46397	2
1196	aldehyde dehydrogenase family 16 member A1-like	0.311503	0.23307	0.431534	0
1197	uridine 5&apos;-monophosphate synthase-like	-0.0489096	-0.208116	0.194928	0
1198	DNA repair protein RAD50-like isoform X1	-0.567753	-0.744197	-1.17897	4
1199	nuclear pore complex protein Nup155-like isoform X2	-0.305788	-0.238998	-0.114035	0
1200	protein PRRC2C-like isoform X3	-1.71944	-1.02915	-2.2356	4
1201	ras-related C3 botulinum toxin substrate 1-like	0.490912	0.451717	0.750749	2
1202	l-2-hydroxyglutarate dehydrogenase, mitochondrial-like	1.27798	1.20122	1.48457	1
1203	lupus La protein-like	-0.0974762	-0.0106187	-0.0052996	0
1204	leucine-rich PPR motif-containing protein, mitochondrial	1.02432	1.04917	0.773715	5
1205	heterogeneous nuclear ribonucleoprotein 27C	-0.477275	-0.459311	-0.621488	3
1206	serine protease inhibitor 7 RmS7	-0.784218	-0.741783	-0.169204	3
1207	serine protease inhibitor 15 RmS15	0.155317	-0.0111033	0.674762	2
1208	serine protease inhibitor 17 RmS17	-0.956422	-1.0609	0.120794	3
1209	serine protease inhibitor 18 RmS18	0.113256	0.0958119	0.474739	0
1210	hemocytin isoform X1	0.27262	0.0468403	0.963474	2
1211	14-3-3 protein zeta-like isoform X1	0.325003	0.409617	0.558757	0
1212	epidermal growth factor receptor substrate 15-like 1-like isoform X4	0.00958605	-0.0174171	-0.0257154	0
1213	inositol hexakisphosphate and diphosphoinositol-pentakisphosphate kinase-like isoform X7	0.77961	0.766948	0.850933	1
1214	synaptobrevin	1.63846	1.6397	0.641546	5
1215	E3 ubiquitin-protein ligase TTC3-like, partial	-0.21927	-0.279284	-0.238431	0
1216	LOW QUALITY PROTEIN: kinesin family member 16B	0.771181	0.839422	1.16993	2
1217	FK506-binding protein 15-like	0.414677	0.329602	0.183116	0
1218	cytochrome P450 20A1-like	1.42205	1.26163	0.673858	5
1219	Cullin-3	0.643087	0.678072	0.533729	1
1220	actin-related protein 2	1.19262	1.23634	1.43171	1
1221	actin-related protein 2/3 complex subunit 2	1.32826	1.26843	1.59455	1
1222	actin-related protein 2/3 complex subunit 4	1.93584	1.43545	1.16114	5
1223	actin-related protein 2/3 complex subunit 5	0.0881416	-0.0434477	-0.125531	0
1224	uncharacterized protein LOC103308344	0.599953	1.06419	1.58688	2
1225	filamin-A isoform X3	0.429036	0.601221	1.27262	2
1226	GATA zinc finger domain-containing protein 14	0.751321	0.706641	0.409255	5
1227	fasciclin-1 isoform X3	-0.0709665	0.0648829	1.12146	2
1228	heterogeneous nuclear ribonucleoprotein L	-0.275786	-0.295718	-0.526992	0
1229	mitochondrial import receptor subunit TOM40 homolog 1	1.02148	0.986957	1.11969	1
1230	Polyribonucleotide nucleotidyltransferase 1, mitochondrial	0.502161	0.586885	0.50826	1
1231	G kinase-anchoring protein 1	-0.404178	-0.160578	-0.51939	0
1232	Elongation factor Tu GTP-binding domain-containing protein 1	0.616358	0.605652	0.139251	5
1233	AFG3-like protein 2	0.591679	0.616985	0.570787	1
1234	putative elongator complex protein 2	0.737254	0.644318	0.967906	1
1235	Chromodomain-helicase-DNA-binding protein Mi-2-like protein	0.565922	0.681674	0.130492	5
1236	Ribosomal protein S6 kinase beta-1	0.966184	1.02243	0.719841	5
1237	N-terminal kinase-like protein	1.37462	1.33476	0.693617	5
1238	Hsc70-interacting protein, partial	0.633509	0.534726	0.612274	1
1239	Lysosomal alpha-mannosidase	-0.17897	0.133564	1.88934	2
1240	Ubiquitin carboxyl-terminal hydrolase 8	-1.57061	-1.38082	-1.60823	3
1241	Remodeling and spacing factor 1	-1.03702	-0.831358	-1.27695	3
1242	CLIP-associating protein 1	0.217438	0.264236	0.158768	0
1243	cGMP-dependent protein kinase, isozyme 2 forms cD4/T1/T3A/T3B	1.0048	1.02314	1.38626	1
1244	Pre-mRNA-processing-splicing factor 8	0.228562	0.0763311	0.240416	0
1245	Histidyl-tRNA synthetase, cytoplasmic	0.810375	1.13137	0.981366	1
1246	40S ribosomal protein S6	0.54168	1.12146	0.244481	5
1247	RNA-binding protein 8A	-1.1595	-1.12553	-1.25958	3
1248	Gamma-tubulin complex component 2	0.232251	0.232251	0.574667	0
1249	CCR4-NOT transcription complex subunit 4	-0.163807	-0.164884	-0.672696	4
1250	Supervillin, partial	-0.562772	-0.487352	-0.4975	0
1251	Splicing factor 1	-0.816037	-0.777608	-1.32193	4
1252	Importin-11	0.66175	0.692725	0.605652	1
1253	Peptidyl-prolyl cis-trans isomerase	-0.925951	-0.595097	-0.944342	3
1254	Dystrobrevin beta	0.051024	0.0940108	0.225686	0
1255	Tether containing UBX domain for GLUT4	0.176748	0.0662614	-0.398462	0
1256	Insulin-degrading enzyme	1.29553	1.12477	1.10746	1
1257	Parafibromin	-0.752275	-0.765294	-1.23673	4
1258	Myosin-XVIIIa, partial	0.579824	0.429036	0.436873	0
1259	Glycogen debranching enzyme, partial	0.490912	0.420797	0.857583	2
1260	FERM and PDZ domain-containing protein 4	-0.20036	-0.268817	-0.446148	0
1261	ATP-dependent Clp protease ATP-binding subunit clpX-like, mitochondrial	0.540358	0.513322	0.691534	1
1262	Large proline-rich protein BAT3	-0.168123	-0.217591	-0.701342	4
1263	5&apos;-3&apos; exoribonuclease 1	0.585283	0.635367	0.543661	1
1264	Talin-1	0.424385	0.393965	0.836732	2
1265	UBX domain-containing protein 1	-1.48331	-1.4344	-2.08927	3
1266	hypothetical protein L798_05441	-0.301633	-0.433753	-0.2787	0
1267	Pre-mRNA-processing factor 19	-0.264767	-0.289239	-0.11664	0
1268	Oxysterol-binding protein-related protein 9	0.336855	0.391768	0.264637	0
1269	Kelch domain-containing protein 4	0.0653425	-0.0389941	-0.287478	0
1270	Sulfatase-modifying factor 1	0.294351	0.252577	-0.561352	0
1271	39S ribosomal protein L41, mitochondrial	-1.3871	-1.35599	-1.69432	3
1272	hypothetical protein L798_04073, partial	0.493306	0.146655	0.90766	2
1273	F-actin-capping protein subunit beta	0.473008	0.465017	0.838616	2
1274	putative RNA-binding protein 19	-0.937878	-0.948048	-1.42663	3
1275	Serine/threonine-protein phosphatase 2A regulatory subunit B&apos;	0.442899	0.211635	0.348988	0
1276	Kinesin heavy chain	0.66509	0.680474	0.523395	1
1277	Squamous cell carcinoma antigen recognized by T-cells 3	-0.363395	-0.518701	-0.224879	0
1278	Enhancer of mRNA-decapping protein 4	0.46048	0.566572	0.372581	0
1279	Activating signal cointegrator 1 complex subunit 3	0.618865	0.642779	0.374066	5
1280	Ubiquitin carboxyl-terminal hydrolase 5	0.657488	0.590083	0.702805	1
1281	Periodic tryptophan protein 2-like protein	0.516351	0.489543	0.729734	1
1282	26S proteasome non-ATPase regulatory subunit 14	1.00959	0.826464	1.15812	1
1283	Mitochondrial 2-oxoglutarate/malate carrier protein	1.21785	0.846126	0.984529	1
1284	ubiquitin-conjugating enzyme E2-22 kDa	0.490228	0.473354	0.753319	2
1285	TAR DNA-binding protein 43 isoform X3	0.00432161	-0.0222927	-0.17897	0
1286	probable tyrosine--tRNA ligase, mitochondrial	0.658097	0.661142	0.747889	1
1287	coatomer subunit delta	0.930296	0.878137	0.626361	5
1288	hypothetical protein M514_00498	-0.181695	0.0625823	1.20873	2
1289	Myelin expression factor 2, partial	0.204558	0.139688	-0.077041	0
1290	Kinesin light chain, partial	0.982826	1.00408	0.454176	5
1291	E3 ubiquitin-protein ligase UBR4, partial	1.04754	0.983556	0.939853	1
1292	hypothetical protein X975_13701, partial	1.04148	1.33952	1.42761	1
1293	TPPP family protein, partial	-3.32675	-3.03111	-3.7242	3
1294	Sperm-associated antigen 7-like protein, partial	-4.12448	-3.53394	-4.37084	3
1295	3-hydroxyisobutyrate dehydrogenase, mitochondrial, partial	0.78799	0.576925	0.469539	5
1296	TBC1 domain family member 2B, partial	0.507921	0.442545	1.10545	2
1297	Cleavage stimulation factor subunit 1, partial	0.206643	0.0630427	0.101202	0
1298	Proteasome subunit alpha type-4, partial	0.0795203	0.036093	0.309564	0
1299	Laminin subunit alpha, partial	-0.492755	-0.426625	0.266237	0
1300	Ubiquitin-like protein 4A, partial	-0.0624045	-0.10263	-0.292181	0
1301	Leukotriene A-4 hydrolase, partial	0.963721	0.707819	0.786039	1
1302	Serine protease HTRA2, mitochondrial, partial	-0.205342	-0.282205	-0.21927	0
1303	Alpha-(1,6)-fucosyltransferase, partial	0.819668	0.966677	0.534394	5
1304	Protein Hook-like protein, partial	0.707819	0.691534	0.667816	1
1305	WASH complex subunit strumpellin, partial	0.164357	-0.00626526	0.209973	0
1306	putative ATP-dependent RNA helicase me31b, partial	0.170352	0.961994	0.491255	1
1307	Heterogeneous nuclear ribonucleoprotein F, partial	0.430107	0.41828	0.38036	0
1308	Annulin, partial	1.20122	1.22527	0.846393	5
1309	Heterogeneous nuclear ribonucleoprotein K, partial	-0.163807	-0.186065	-0.352302	0
1310	Mitogen-activated protein kinase kinase kinase 7, partial	0.183116	0.0243197	1.11348	2
1311	Coiled-coil domain-containing protein 6, partial	-0.568466	-0.646865	-0.721024	3
1312	Protein transport protein Sec16A, partial	0.18819	0.273814	-0.562772	0
1313	Electron transfer flavoprotein-ubiquinone oxidoreductase, mitochondrial, partial	0.407806	0.307234	0.285698	0
1314	Myosin-VIIa, partial	-0.296899	-0.349848	-0.432455	0
1315	26S protease regulatory subunit 8, partial	0.900722	1.02432	1.27997	1
1316	Structural maintenance of chromosomes protein 1A, partial	-0.631884	-0.642354	-0.786705	3
1317	Poly(ADP-ribose) polymerase pme-5, partial	-0.473263	-0.508403	-0.490726	0
1318	RNA-binding protein 39, partial	-0.287478	-0.198152	-0.834785	4
1319	hypothetical protein X975_01658, partial	0.608809	0.643702	0.502161	1
1320	Protein SCAF8, partial	-2.10573	-1.90509	-2.24697	3
1321	Heterogeneous nuclear ribonucleoprotein 87F, partial	-0.101082	0.616358	-0.148801	5
1322	Protein wos2, partial	0.0944613	0.0621217	-0.081105	0
1323	Zinc finger RNA-binding protein, partial	0.250962	0.186078	-0.0995357	0
1324	Histone-arginine methyltransferase CARMER, partial	1.14121	0.984042	0.736677	5
1325	Zinc finger CCCH domain-containing protein 15-like protein, partial	-0.367111	-0.364633	-1.26073	4
1326	Ankyrin-2, partial	-0.147202	-0.116119	-0.0247367	0
1327	ATP-dependent zinc metalloprotease YME1-like protein, partial	0.773996	0.843716	0.718672	1
1328	Formimidoyltransferase-cyclodeaminase, partial	-0.0424568	0.400538	0.107911	0
1329	Negative elongation factor B, partial	0.430107	0.13444	-0.140295	0
1330	Heat shock factor-binding protein 1, partial	-0.754707	-0.871267	-1.32916	4
1331	Microtubule-associated protein futsch, partial	0.3892	0.357646	0.608494	2
1332	Peroxisomal multifunctional enzyme type 2, partial	0.0459089	0.217438	0.630716	2
1333	Serine--tRNA ligase, cytoplasmic, partial	-0.00626526	0.015783	-0.341903	0
1334	Zinc finger CCCH domain-containing protein 10, partial	-1.36339	-1.55922	-2.62001	4
1335	Myosin regulatory light chain 2, partial	-1.291	-0.640854	0.136191	3
1336	Pleckstrin domain-containing family F member 2, partial	0.718088	0.619178	0.76242	1
1337	hypothetical protein X975_17660, partial	0.0749621	0.147958	-0.526992	0
1338	Splicing factor 3B subunit 3, partial	0.662661	0.56267	0.842375	1
1339	V-type proton ATPase subunit a isoform 1, partial	0.945857	0.922452	1.41323	2
1340	Serine-threonine kinase receptor-associated protein, partial	0.76015	0.855192	1.0048	1
1341	Clathrin heavy chain 1, partial	1.09784	1.12697	1.54663	1
1342	Scaffold attachment factor B2, partial	-1.47794	-1.02425	-2.02718	4
1343	Cystathionine gamma-lyase, partial	1.41341	1.4868	1.20017	1
1344	Ubiquitin carboxyl-terminal hydrolase 24, partial	0.39908	0.401994	0.375549	0
1345	Nesprin-1, partial	0.429036	0.606284	0.879967	2
1346	Tricarboxylate transport protein, mitochondrial, partial	1.6129	1.47353	1.54218	1
1347	Splicing factor, proline- and glutamine-rich, partial	0.103889	0.0899501	0.255803	0
1348	SCO-spondin, partial	-1.18333	-1.38961	-0.38584	3
1349	39S ribosomal protein L12, mitochondrial, partial	-0.323733	-1.06391	-1.61558	4
1350	ATP-dependent RNA helicase A, partial	0.595504	0.474047	0.0445107	5
1351	MAGUK p55 subfamily member 5, partial	-0.0296371	-0.151469	-0.475268	0
1352	Eukaryotic translation initiation factor 2 subunit 2, partial	0.531402	0.423668	-0.12658	0
1353	Catenin delta-2, partial	0.311116	0.219917	0.226097	0
1354	Heat shock protein 67B2, partial	-1.28983	-1.41247	-1.63636	3
1355	Nuclear distribution protein nudE-like protein, partial	-0.140295	-0.0247367	-0.587851	4
1356	Type II inositol-1,4,5-trisphosphate 5-phosphatase, partial	0.254594	-0.00916612	0.13137	0
1357	Heterogeneous nuclear ribonucleoprotein U-like protein 1, partial	-0.176251	-0.306383	-0.381448	0
1358	hypothetical protein X975_24536, partial	-1.44092	-1.58064	-2.38584	4
1359	hypothetical protein X975_22559, partial	0.242044	0.0379679	-0.0355398	0
1360	LETM1 and EF-hand domain-containing protein 1, mitochondrial, partial	0.622306	0.656573	0.373695	5
1361	RNA-binding protein 25, partial	-0.609699	-0.544421	-1.13501	4
1362	PDZ and LIM domain protein Zasp, partial	-0.631139	-0.45799	-0.741783	3
1363	Microtubule-associated protein futsch, partial	0.259021	0.0876891	0.810375	2
1364	Rab GDP dissociation inhibitor beta, partial	0.895561	0.817487	1.04707	1
1365	Spartin, partial	-0.20036	-0.2567	-0.798366	4
1366	hypothetical protein X975_25869, partial	1.367	1.17781	1.17802	1
1367	hypothetical protein X975_27218, partial	0.115921	0.183116	0.268235	0
1368	tRNA (cytosine(34)-C(5))-methyltransferase, partial	0.371838	0.341417	0.181845	0
1369	Ataxin-2, partial	-0.60311	-0.452715	-1.11195	4
1370	GTP-binding protein 128up, partial	0.636296	0.663572	0.0922074	5
1371	Phosphatidylinositol-4-phosphate 5-kinase type-1 alpha, partial	-0.242408	-0.223756	-0.631884	4
1372	Alpha-methylacyl-CoA racemase, partial	1.33838	1.25741	1.80033	1
1373	N-alpha-acetyltransferase 15, NatA auxiliary subunit, partial	0.571758	0.523395	0.206226	0
1374	C-Jun-amino-terminal kinase-interacting protein 4, partial	0.871581	0.681074	0.172061	5
1375	Trafficking protein particle complex subunit 8, partial	0.0276259	-0.125531	0.157044	0
1376	E3 ubiquitin-protein ligase RNF115, partial	-0.359688	-0.264189	-0.685787	4
1377	EH domain-containing protein 1, partial	1.07884	1.18206	1.24773	1
1378	Eukaryotic translation initiation factor 4H, partial	-1.31833	-1.12134	-1.59946	3
1379	Ubiquitin carboxyl-terminal hydrolase 7, partial	1.55974	1.4526	1.67972	1
1380	Nuclear protein localization protein 4-like protein, partial	0.386995	0.154886	-0.0918276	0
1381	Serine hydroxymethyltransferase, mitochondrial, partial	1.25419	1.17739	1.10053	1
1382	DnaJ-like protein subfamily C member 17, partial	-1.40354	-1.50226	-1.85378	3
1383	Transketolase, partial	0.299831	0.29944	0.555162	0
1384	hypothetical protein X975_11077, partial	0.642779	0.54168	0.461878	1
1385	Alpha-actinin, sarcomeric, partial	0.7433	0.856521	1.59311	2
1386	Septin-7, partial	0.401994	0.426891	0.883881	2
1387	60S ribosomal protein L26, partial	-1.00965	-0.941568	-1.46328	3
1388	Single-stranded DNA-binding protein, mitochondrial, partial	-0.215915	-0.2567	0.184386	0
1389	Sec1 family domain-containing protein 2, partial	1.05982	0.977219	0.877352	1
1390	hypothetical protein X975_13285, partial	0.519039	0.639078	0.00958605	5
1391	Replication protein A DNA-binding subunit, partial	0.467801	0.371094	0.45242	0
1392	hypothetical protein X975_12688, partial	0.44502	0.470927	0.695103	2
1393	hypothetical protein X975_02271, partial	-3.18006	-2.76284	-3.96578	3
1394	DNA repair protein XRCC1, partial	-0.757143	-0.92048	-1.09029	3
1395	Peptidyl-prolyl cis-trans isomerase FKBP4, partial	0.82809	0.835924	0.760434	1
1396	Poly(A)-specific ribonuclease PARN, partial	-0.318326	-0.313537	-0.448771	0
1397	hypothetical protein X975_01182, partial	-0.725788	-0.827939	-1.8997	4
1398	Endothelin-converting enzyme 2, partial	0.845858	0.791328	1.30685	2
1399	Arf-GAP domain and FG repeat-containing protein 1, partial	0.645241	0.553197	0.288457	5
1400	U2 snRNP-associated SURP motif-containing protein, partial	-0.819428	-0.710756	-0.998078	3
1401	Integrin alpha-9, partial	0.851732	0.77905	1.6198	2
1402	Ras-related protein Rab-10, partial	0.411788	0.437938	0.617298	2
1403	Developmentally-regulated GTP-binding protein 2, partial	0.502161	0.448549	-0.00288828	0
1404	Mitogen-activated protein kinase-binding protein 1, partial	-1.65593	-1.42663	-0.452715	3
1405	Cullin-1, partial	0.561693	0.625738	1.16586	2
1406	Myosin heavy chain, non-muscle, partial	0.206226	-0.281036	0.714282	2
1407	Coatomer subunit alpha, partial	1.17057	1.09018	0.690939	5
1408	Ras-related C3 botulinum toxin substrate 1, partial	1.87	1.86645	2.25025	1
1409	Tetratricopeptide repeat protein 37, partial	0.0533431	-0.0499049	-0.186612	0
1410	Sarcolemmal membrane-associated protein, partial	0.559737	0.587525	0.737254	1
1411	Testis-expressed sequence 2 protein, partial	0.650765	0.521721	0.184386	5
1412	5&apos;-AMP-activated protein kinase subunit beta-2, partial	1.03422	0.97306	0.80708	1
1413	Cytochrome b-c1 complex subunit 2, mitochondrial, partial	0.892715	0.803227	1.03633	1
1414	Tetratricopeptide repeat protein 38, partial	0.159629	0.220743	0.39689	0
1415	Carbonyl reductase	0.155317	0.248535	0.685865	2
1416	RNA-binding protein fusilli, partial	0.782688	0.639387	0.144917	5
1417	C-1-tetrahydrofolate synthase, cytoplasmic, partial	0.586885	1.1003	0.942108	1
1418	Actin-interacting protein 1, partial	1.03562	0.888045	1.22938	1
1419	Leucine-rich repeat-containing protein 40, partial	0.559084	0.49228	0.273416	0
1420	Vinculin, partial	0.547614	0.587525	1.32577	2
1421	Muscle-specific protein 20, partial	-0.8863	-0.897006	-1.02817	3
1422	Phosphofurin acidic cluster sorting protein 2, partial	-0.382702	-0.45799	-0.383329	0
1423	Stress-induced-phosphoprotein 1, partial	0.775964	0.826193	0.496377	5
1424	Lysyl oxidase-like protein, partial	0.524732	0.369234	0.503518	0
1425	Guanine nucleotide-binding protein G(q) subunit alpha, partial	0.885444	0.877352	1.49228	2
1426	Rho guanine nucleotide exchange factor 11, partial	0.740136	0.741862	0.856255	1
1427	hypothetical protein X975_27120, partial	0.861029	0.475777	0.0114956	5
1428	Protein transport protein Sec61 subunit alpha isoform 2, partial	1.35012	1.29592	0.656573	5
1429	Dihydrolipoyl dehydrogenase, mitochondrial, partial	0.890382	0.894785	1.00312	1
1430	Tubulin gamma-1 chain, partial	0.940355	0.892974	1.1375	1
1431	ATP-binding cassette sub-family E member 1, partial	1.14056	1.08701	0.876304	1
1432	26S proteasome non-ATPase regulatory subunit 11, partial	0.818851	0.812019	0.822118	1
1433	Ubiquitin carboxyl-terminal hydrolase 47, partial	1.14056	1.2969	1.33914	1
1434	Cullin-associated NEDD8-dissociated protein 1, partial	1.88127	1.75203	1.61432	1
1435	Ankyrin repeat and FYVE domain-containing protein 1, partial	0.694212	0.627607	0.919149	1
1436	Cullin-5, partial	0.561041	0.526069	0.651683	1
1437	Alpha-taxilin, partial	-0.168123	-0.224879	-0.568466	0
1438	Thioredoxin reductase 1, cytoplasmic, partial	1.98962	1.88479	2.06557	1
1439	Replication factor C subunit 5, partial	0.209141	0.197446	0.0514881	0
1440	putative methyltransferase WBSCR22, partial	-0.840801	-0.790859	-1.4331	4
1441	putative ATP-dependent RNA helicase DDX4, partial	0.759582	0.765818	0.870003	1
1442	Target of Myb protein 1, partial	0.652601	0.521386	0.672953	1
1443	Guanine nucleotide-binding protein G(I)/G(S)/G(T) subunit beta-1, partial	0.975997	0.826193	0.919149	1
1444	DNA replication licensing factor mcm5-A, partial	-0.206451	-0.197049	-0.557808	0
1445	Sodium-driven chloride bicarbonate exchanger, partial	1.06051	0.862088	1.45575	2
1446	MAGUK p55 subfamily member 6, partial	0.303342	0.436873	0.748461	2
1447	T-complex protein 1 subunit alpha, partial	1.43847	1.35633	1.22815	1
1448	Beta-glucuronidase, partial	-0.330973	-0.2339	0.787711	2
1449	GRIP1-associated protein 1, partial	0.299831	0.290424	0.745309	2
1450	Adenine phosphoribosyltransferase, partial	-0.249822	-0.747423	-0.821976	4
1451	La-related protein, partial	-1.30757	-0.92139	-1.96766	4
1452	Fragile X mental retardation syndrome-related protein 1, partial	-0.113515	-0.0913152	-0.333395	0
1453	Epsin-2, partial	0.60027	0.636605	0.838616	1
1454	2-oxoglutarate dehydrogenase, mitochondrial, partial	0.625738	0.529738	0.519374	1
1455	hypothetical protein X975_23931, partial	0.127853	-0.031602	-0.0765338	0
1456	SEC14-like protein 1, partial	0.602172	0.609125	0.27023	5
1457	Protein TFG, partial	0.469886	0.522725	0.662661	1
1458	hypothetical protein X975_15250, partial	0.315759	0.143611	-0.255552	0
1459	Spliceosome RNA helicase DDX39B, partial	0.285698	0.262634	0.63846	2
1460	Signal peptidase complex catalytic subunit SEC11C, partial	1.19703	1.19325	0.319618	5
1461	GDP-L-fucose synthase, partial	0.815302	0.775964	0.599318	5
1462	SURP and G-patch domain-containing protein 1, partial	-0.934198	-0.94712	-1.49276	4
1463	hypothetical protein X975_05963, partial	0.718088	0.453474	0.694212	1
1464	Caspase-1, partial	-0.572036	-0.504305	-0.64536	3
1465	Signal recognition particle receptor subunit alpha, partial	0.0940108	0.293174	-0.677303	4
1466	Valine--tRNA ligase, partial	0.542341	0.505891	0.0967116	0
1467	Ubiquitin carboxyl-terminal hydrolase 10, partial	-0.442222	-0.498858	-1.22319	4
1468	Protein FAM192A, partial	-1.44484	-1.58208	-2.33886	4
1469	Bumetanide-sensitive sodium-(potassium)-chloride cotransporter, partial	1.48044	1.46223	2.19933	2
1470	hypothetical protein HELRODRAFT_185539	0.171207	0.27023	1.27242	2
1471	hypothetical protein HELRODRAFT_193411	-0.474599	-0.421464	-1.35845	4
1472	hypothetical protein HELRODRAFT_87124	0.757592	0.733788	0.648926	1
1473	hypothetical protein LOTGIDRAFT_229923	-0.200913	0.287275	0.032336	0
1474	hypothetical protein LOTGIDRAFT_207611	0.373323	0.183539	-0.369595	0
1475	hypothetical protein LOTGIDRAFT_238952	0.614474	0.481299	0.280164	5
1476	hypothetical protein LOTGIDRAFT_231565	1.05982	0.964953	0.832147	1
1477	hypothetical protein LOTGIDRAFT_144857	0.845858	0.828632	1.08225	1
1478	hypothetical protein LOTGIDRAFT_123812, partial	0.130052	0.113256	-0.260728	0
1479	hypothetical protein LOTGIDRAFT_128850	-1.20091	-1.25154	-1.67423	3
1480	hypothetical protein LOTGIDRAFT_236288	0.602489	0.657183	1.16971	2
1481	hypothetical protein T265_13221, partial	-0.762844	-0.672696	-0.205896	3
1482	Endothelin-converting enzyme 1	0.609125	0.61133	0.112367	5
1483	glycosyl hydrolase 18-like chitinase long isoform	-0.430509	-0.448771	0.715454	2
1484	heat shock 70 kDa protein	0.697774	0.77989	0.981122	1
1485	enolase	1.04241	1.02668	1.67401	2
1486	Inhibitor of NF-kappa B kinase subunit alpha, partial	0.616044	0.451365	0.921944	2
1487	Rel/NF-kappa B transcription factor 2, partial	1.26323	1.35614	1.31615	1
1488	Ubiquitin-conjugating enzyme E2	1.27957	1.21702	1.38847	1
1489	Signal transducing adaptor molecule	0.298658	0.214539	0.546298	0
1490	Mitogen-activated protein kinase 1	1.61463	1.5269	1.37035	1
1491	aquaporin	1.80845	1.45803	1.35031	1
1492	transcription factor Adf-1-like isoform X2	-1.52422	-1.14136	-1.86425	3
1493	hexokinase	0.0749621	0.0081522	0.154454	0
1494	phosphoenolpiruvate carboxikinase	0.0885939	0.0528796	-0.261304	0
1495	citrate lyase	0.643702	0.47854	0.399809	5
1496	phosphoglucomutase, partial	0.62293	0.63846	0.896595	1
1497	26S proteasome non-ATPase regulatory subunit 4	-0.0320936	-0.066931	-0.0203404	0
1498	F-actin-capping protein subunit alpha	0.822934	0.711642	0.940355	1
1499	prefoldin subunit 4	-1.437	-1.50226	-1.3871	3
1500	LIM and SH3 domain protein Lasp	-0.589297	-0.479955	-1.01644	4
1501	WD repeat-containing protein 44 isoform X2	-0.625934	-0.622969	-0.815191	3
1502	E3 ubiquitin-protein ligase NEDD4 isoform X2	0.611959	0.635367	0.713109	1
1503	spectrin beta chain, non-erythrocytic 2 isoform X2	0.814209	0.261431	0.894009	2
1504	nesprin-1	0.625426	0.734655	1.04847	2
1505	phosphatidylinositol-binding clathrin assembly protein LAP isoform X1	0.621056	0.546298	0.21371	5
1506	uncharacterized protein LOC105205821 isoform X1	0.528405	0.516351	0.411426	0
1507	NADH dehydrogenase	-1.94898	-1.51457	-1.88719	3
1508	uncharacterized protein	-3.82283	-3.53394	-3.94342	3
1509	uncharacterized protein	1.22177	0.975997	2.57564	2
1510	uncharacterized protein	-0.254404	0.308011	-1.02817	4
1511	uncharacterized protein	-5.05889	-4.55075	-5.04295	3
1512	uncharacterized protein	-1.43961	-1.48466	-1.64386	3
1513	uncharacterized protein	-3.8997	-3.20202	-4.1078	3
1514	uncharacterized protein	-4.68038	-4.401	-4.82283	3
1515	uncharacterized protein	-1.8365	-1.76121	-2.152	3
1516	uncharacterized protein	-0.439611	-0.396562	-0.52215	0
1517	uncharacterized protein	-4.03505	-3.76939	-4.09132	3
1518	uncharacterized protein	-0.493432	-0.606767	-0.471262	3
1519	uncharacterized protein	-2.82623	-2.17137	-3.55075	3
