# Supplementary material for: Salivary gland proteome analysis of developing adult female Haemaphysalis longicornis ticks: molecular motor and TCA cycle-related proteins play an important role throughout development
Source: Parasit Vectors. 2019 Dec 30;12:613. doi: 10.1186/s13071-019-3864-2 (PMC6937756; doi:10.1186/s13071-019-3864-2)
Supplement: Supplementary file 8 — Additional file 8: Table S6. Raw data for the KEGG pathway enrichment analysis of differentially expressed proteins in Cluster 1. [file 13071_2019_3864_MOESM8_ESM.xlsx]

## Sheet: Table S6
Additional file 8: Table S6. Raw data for the KEGG pathway enrichment analysis of differentially expressed proteins in Cluster 1.
##Databases: KEGG PATHWAY
##Statistical test method: hypergeometric test / Fisher's exact test
##FDR correction method: Benjamini and Hochberg
##UniProtKB AC was changed from GI Number by ID Mapping(https://pir.georgetown.edu/pirwww/search/idmapping.shtml)
#Term	Database	ID	Input number	Background number	P-Value	Corrected P-Value	UniProtKB AC	Hyperlink
Metabolic pathways	KEGG PATHWAY	isc01100	50	985	1.46292e-22	9.6553e-21	B7P1U0|B7PH44|B7Q5H6|B7P0U8|B7QIQ7|B7QE46|B7P3Q2|B7P7P2|B7P3M8|B7QIS3|B7Q288|B7QLU2|B7P2I9|B7Q420|B7PR86|B7QLY6|B7Q0R0|B7PKN7|B7Q5P1|B7PZH8|B7QAW0|B7Q3I2|B7PQP6|B7PQP7|B7QIG2|B7PV68|B7Q8A7|B7PFJ2|B7P0M7|B7PZG8|B7PA58|B7QA75|B7P986|B7PBH7|B7QJZ7|B7PM30|B7PIM5|B7PHM9|B7Q2W0|B7P9V0|B7QIT6|B7PI06|B7P585|B7PG19|B7P4Y1|B7PAY2|B7PCD1|B7PCD2|B7Q8U6|B7PNX4	http://www.genome.jp/kegg-bin/show_pathway?isc01100/isc:IscW_ISCW004116%09red/isc:IscW_ISCW007783%09red/isc:IscW_ISCW020593%09red/isc:IscW_ISCW003148%09red/isc:IscW_ISCW015944%09red/isc:IscW_ISCW011750%09red/isc:IscW_ISCW015982%09red/isc:IscW_ISCW013308%09red/isc:IscW_ISCW018543%09red/isc:IscW_ISCW023074%09red/isc:IscW_ISCW000849%09red/isc:IscW_ISCW010016%09red/isc:IscW_ISCW015967%09red/isc:IscW_…
Carbon metabolism	KEGG PATHWAY	isc01200	17	115	5.94722e-15	1.96258e-13	B7QIS7|B7PFJ2|B7PH44|B7PR86|B7P585|B7Q0R0|B7P1U0|B7P7P2|B7Q2W0|B7Q5P1|B7Q288|B7PHM9|B7Q3I2|B7P3M8|B7PQP7|B7PCD2|B7QA75	http://www.genome.jp/kegg-bin/show_pathway?isc01200/isc:IscW_ISCW020443%09red/isc:IscW_ISCW015616%09red/isc:IscW_ISCW005458%09red/isc:IscW_ISCW013308%09red/isc:IscW_ISCW004116%09red/isc:IscW_ISCW020593%09red/isc:IscW_ISCW010016%09red/isc:IscW_ISCW003975%09red/isc:IscW_ISCW011750%09red/isc:IscW_ISCW001977%09red/isc:IscW_ISCW002863%09red/isc:IscW_ISCW003528%09red/isc:IscW_ISCW015999%09red/isc:IscW_…
Citrate cycle (TCA cycle)	KEGG PATHWAY	isc00020	10	35	9.13549e-12	2.00981e-10	B7PFJ2|B7PH44|B7P1U0|B7PR86|B7Q5P1|B7PHM9|B7Q3I2|B7Q2W0|B7PCD2|B7QA75	http://www.genome.jp/kegg-bin/show_pathway?isc00020/isc:IscW_ISCW004116%09red/isc:IscW_ISCW013308%09red/isc:IscW_ISCW020593%09red/isc:IscW_ISCW003975%09red/isc:IscW_ISCW011750%09red/isc:IscW_ISCW001977%09red/isc:IscW_ISCW003528%09red/isc:IscW_ISCW015999%09red/isc:IscW_ISCW009586%09red/isc:IscW_ISCW019126%09red
Valine, leucine and isoleucine degradation	KEGG PATHWAY	isc00280	9	48	2.62385e-09	4.32935e-08	B7PZG8|B7QIQ7|B7P7P2|B7QLH9|B7Q288|B7PQP6|B7PQP7|B7QIS3|B7P8K3	http://www.genome.jp/kegg-bin/show_pathway?isc00280/isc:IscW_ISCW005458%09red/isc:IscW_ISCW005457%09red/isc:IscW_ISCW014613%09red/isc:IscW_ISCW002707%09red/isc:IscW_ISCW002863%09red/isc:IscW_ISCW020189%09red/isc:IscW_ISCW014871%09red/isc:IscW_ISCW014460%09red/isc:IscW_ISCW010016%09red
Glycolysis / Gluconeogenesis	KEGG PATHWAY	isc00010	7	37	1.53736e-07	1.69722e-06	B7Q8A7|B7PZG8|B7QIQ7|B7Q0R0|B7PR86|B7QA75|B7P585	http://www.genome.jp/kegg-bin/show_pathway?isc00010/isc:IscW_ISCW020443%09red/isc:IscW_ISCW013308%09red/isc:IscW_ISCW014613%09red/isc:IscW_ISCW020189%09red/isc:IscW_ISCW015616%09red/isc:IscW_ISCW021522%09red/isc:IscW_ISCW019126%09red
Biosynthesis of amino acids	KEGG PATHWAY	isc01230	8	57	1.54292e-07	1.69722e-06	B7PFJ2|B7PZG8|B7Q0R0|B7P585|B7PHM9|B7Q3I2|B7P3M8|B7PCD2	http://www.genome.jp/kegg-bin/show_pathway?isc01230/isc:IscW_ISCW020443%09red/isc:IscW_ISCW004116%09red/isc:IscW_ISCW003975%09red/isc:IscW_ISCW020189%09red/isc:IscW_ISCW001977%09red/isc:IscW_ISCW015616%09red/isc:IscW_ISCW009586%09red/isc:IscW_ISCW015967%09red
beta-Alanine metabolism	KEGG PATHWAY	isc00410	6	24	2.93799e-07	2.77011e-06	B7Q5H6|B7PZG8|B7QIQ7|B7Q288|B7PIM5|B7PQP7	http://www.genome.jp/kegg-bin/show_pathway?isc00410/isc:IscW_ISCW005458%09red/isc:IscW_ISCW011368%09red/isc:IscW_ISCW014613%09red/isc:IscW_ISCW017703%09red/isc:IscW_ISCW020189%09red/isc:IscW_ISCW010016%09red
Fatty acid degradation	KEGG PATHWAY	isc00071	6	32	1.28414e-06	1.05942e-05	B7PZG8|B7QIQ7|B7P7P2|B7QIS3|B7PQP6|B7PQP7	http://www.genome.jp/kegg-bin/show_pathway?isc00071/isc:IscW_ISCW005458%09red/isc:IscW_ISCW005457%09red/isc:IscW_ISCW014460%09red/isc:IscW_ISCW014613%09red/isc:IscW_ISCW020189%09red/isc:IscW_ISCW002863%09red
Pyruvate metabolism	KEGG PATHWAY	isc00620	6	46	8.50073e-06	6.11399e-05	B7PZG8|B7QIQ7|B7PR86|B7QA75|B7PH44|B7Q2W0	http://www.genome.jp/kegg-bin/show_pathway?isc00620/isc:IscW_ISCW013308%09red/isc:IscW_ISCW020593%09red/isc:IscW_ISCW014613%09red/isc:IscW_ISCW020189%09red/isc:IscW_ISCW003528%09red/isc:IscW_ISCW019126%09red
Endocytosis	KEGG PATHWAY	isc04144	9	137	9.26362e-06	6.11399e-05	B7P2L0|B7QIP7|B7Q8P2|B7P283|B7QLI1|B7QFX7|B7PVD7|B7PVS0|B7PZR9	http://www.genome.jp/kegg-bin/show_pathway?isc04144/isc:IscW_ISCW021592%09red/isc:IscW_ISCW007889%09red/isc:IscW_ISCW021969%09red/isc:IscW_ISCW014292%09red/isc:IscW_ISCW009785%09red/isc:IscW_ISCW015757%09red/isc:IscW_ISCW000872%09red/isc:IscW_ISCW014873%09red/isc:IscW_ISCW019522%09red
2-Oxocarboxylic acid metabolism	KEGG PATHWAY	isc01210	4	17	3.8228e-05	0.000210254	B7PFJ2|B7PCD2|B7PHM9|B7Q3I2	http://www.genome.jp/kegg-bin/show_pathway?isc01210/isc:IscW_ISCW003975%09red/isc:IscW_ISCW004116%09red/isc:IscW_ISCW001977%09red/isc:IscW_ISCW009586%09red
Butanoate metabolism	KEGG PATHWAY	isc00650	4	17	3.8228e-05	0.000210254	B7PQP7|B7P7P2|B7P8K3|B7QIS3	http://www.genome.jp/kegg-bin/show_pathway?isc00650/isc:IscW_ISCW002863%09red/isc:IscW_ISCW005458%09red/isc:IscW_ISCW014460%09red/isc:IscW_ISCW002707%09red
Purine metabolism	KEGG PATHWAY	isc00230	8	133	5.30701e-05	0.000269433	B7Q8A7|B7QLY6|B7P986|B7PKN7|B7PAY2|B7Q420|B7Q8U6|B7PV68	http://www.genome.jp/kegg-bin/show_pathway?isc00230/isc:IscW_ISCW017017%09red/isc:IscW_ISCW007783%09red/isc:IscW_ISCW021148%09red/isc:IscW_ISCW002028%09red/isc:IscW_ISCW021522%09red/isc:IscW_ISCW018543%09red/isc:IscW_ISCW023074%09red/isc:IscW_ISCW011079%09red
Glutathione metabolism	KEGG PATHWAY	isc00480	6	89	0.000260815	0.00122955	B7PFJ2|B7PRA0|B7PM30|B7PA58|B7PCD2|B7Q420	http://www.genome.jp/kegg-bin/show_pathway?isc00480/isc:IscW_ISCW003100%09red/isc:IscW_ISCW005805%09red/isc:IscW_ISCW005918%09red/isc:IscW_ISCW003975%09red/isc:IscW_ISCW001977%09red/isc:IscW_ISCW011079%09red
Tryptophan metabolism	KEGG PATHWAY	isc00380	4	32	0.000337423	0.00131	B7PQP7|B7PZG8|B7QIQ7|B7QIS3	http://www.genome.jp/kegg-bin/show_pathway?isc00380/isc:IscW_ISCW020189%09red/isc:IscW_ISCW005458%09red/isc:IscW_ISCW014460%09red/isc:IscW_ISCW014613%09red
Proteasome	KEGG PATHWAY	isc03050	4	32	0.000337423	0.00131	B7PSJ2|B7PX86|B7PNN1|B7P2A1	http://www.genome.jp/kegg-bin/show_pathway?isc03050/isc:IscW_ISCW000474%09red/isc:IscW_ISCW020845%09red/isc:IscW_ISCW005463%09red/isc:IscW_ISCW007139%09red
Propanoate metabolism	KEGG PATHWAY	isc00640	4	32	0.000337423	0.00131	B7PQP7|B7Q288|B7Q5P1|B7P1U0	http://www.genome.jp/kegg-bin/show_pathway?isc00640/isc:IscW_ISCW015999%09red/isc:IscW_ISCW011750%09red/isc:IscW_ISCW005458%09red/isc:IscW_ISCW010016%09red
Glycine, serine and threonine metabolism	KEGG PATHWAY	isc00260	4	39	0.000672003	0.00246401	B7QAW0|B7PZG8|B7Q0R0|B7P3M8	http://www.genome.jp/kegg-bin/show_pathway?isc00260/isc:IscW_ISCW020443%09red/isc:IscW_ISCW020189%09red/isc:IscW_ISCW012045%09red/isc:IscW_ISCW015967%09red
Fatty acid metabolism	KEGG PATHWAY	isc01212	4	41	0.000799677	0.00277783	B7PQP6|B7PQP7|B7P7P2|B7QIS3	http://www.genome.jp/kegg-bin/show_pathway?isc01212/isc:IscW_ISCW005457%09red/isc:IscW_ISCW002863%09red/isc:IscW_ISCW005458%09red/isc:IscW_ISCW014460%09red
Lysine degradation	KEGG PATHWAY	isc00310	4	42	0.000869532	0.00286946	B7PQP7|B7PZG8|B7QIQ7|B7QIS3	http://www.genome.jp/kegg-bin/show_pathway?isc00310/isc:IscW_ISCW020189%09red/isc:IscW_ISCW005458%09red/isc:IscW_ISCW014460%09red/isc:IscW_ISCW014613%09red
Histidine metabolism	KEGG PATHWAY	isc00340	3	18	0.000928923	0.00291947	B7PIM5|B7PZG8|B7QIQ7	http://www.genome.jp/kegg-bin/show_pathway?isc00340/isc:IscW_ISCW020189%09red/isc:IscW_ISCW017703%09red/isc:IscW_ISCW014613%09red
RNA transport	KEGG PATHWAY	isc03013	6	121	0.00121486	0.00364457	B7P8U5|B7Q4B3|B7PD37|B7QER9|B7P201|B7QIB6	http://www.genome.jp/kegg-bin/show_pathway?isc03013/isc:IscW_ISCW010383%09red/isc:IscW_ISCW016093%09red/isc:IscW_ISCW023654%09red/isc:IscW_ISCW002864%09red/isc:IscW_ISCW013399%09red/isc:IscW_ISCW017360%09red
Oxidative phosphorylation	KEGG PATHWAY	isc00190	5	84	0.00145299	0.00416945	B7PBH7|B7QJZ7|B7P9V0|B7PNX4|B7QE46	http://www.genome.jp/kegg-bin/show_pathway?isc00190/isc:IscW_ISCW003299%09red/isc:IscW_ISCW003148%09red/isc:IscW_ISCW023477%09red/isc:IscW_ISCW005985%09red/isc:IscW_ISCW012509%09red
Protein processing in endoplasmic reticulum	KEGG PATHWAY	isc04141	6	132	0.00185698	0.0051067	B7QI01|B7PGQ2|B7PD37|B7PB47|B7P481|B7P908	http://www.genome.jp/kegg-bin/show_pathway?isc04141/isc:IscW_ISCW014265%09red/isc:IscW_ISCW017102%09red/isc:IscW_ISCW002422%09red/isc:IscW_ISCW003709%09red/isc:IscW_ISCW017360%09red/isc:IscW_ISCW016134%09red
Arginine and proline metabolism	KEGG PATHWAY	isc00330	4	66	0.00411055	0.0108519	B7PIM5|B7P0M7|B7PZG8|B7QIQ7	http://www.genome.jp/kegg-bin/show_pathway?isc00330/isc:IscW_ISCW020189%09red/isc:IscW_ISCW015982%09red/isc:IscW_ISCW017703%09red/isc:IscW_ISCW014613%09red
Amino sugar and nucleotide sugar metabolism	KEGG PATHWAY	isc00520	4	74	0.0060387	0.015329	B7Q8A7|B7Q9Q8|B7QIG2|B7PZH8	http://www.genome.jp/kegg-bin/show_pathway?isc00520/isc:IscW_ISCW021522%09red/isc:IscW_ISCW020094%09red/isc:IscW_ISCW021232%09red/isc:IscW_ISCW014574%09red
One carbon pool by folate	KEGG PATHWAY	isc00670	2	13	0.00833133	0.0203655	B7P986|B7PV68	http://www.genome.jp/kegg-bin/show_pathway?isc00670/isc:IscW_ISCW017017%09red/isc:IscW_ISCW007783%09red
Cysteine and methionine metabolism	KEGG PATHWAY	isc00270	3	45	0.010056	0.0237033	B7PM30|B7P4Y1|B7PH44	http://www.genome.jp/kegg-bin/show_pathway?isc00270/isc:IscW_ISCW005918%09red/isc:IscW_ISCW015944%09red/isc:IscW_ISCW003528%09red
Ascorbate and aldarate metabolism	KEGG PATHWAY	isc00053	2	15	0.0106604	0.0242617	B7PZG8|B7QIQ7	http://www.genome.jp/kegg-bin/show_pathway?isc00053/isc:IscW_ISCW020189%09red/isc:IscW_ISCW014613%09red
Fatty acid elongation	KEGG PATHWAY	isc00062	3	48	0.0118652	0.0261034	B7PQP6|B7PQP7|B7QIS3	http://www.genome.jp/kegg-bin/show_pathway?isc00062/isc:IscW_ISCW005457%09red/isc:IscW_ISCW005458%09red/isc:IscW_ISCW014460%09red
Pyrimidine metabolism	KEGG PATHWAY	isc00240	4	93	0.0128093	0.0272713	B7Q420|B7Q5H6|B7QLY6|B7PAY2	http://www.genome.jp/kegg-bin/show_pathway?isc00240/isc:IscW_ISCW002028%09red/isc:IscW_ISCW023074%09red/isc:IscW_ISCW011368%09red/isc:IscW_ISCW011079%09red
Pentose phosphate pathway	KEGG PATHWAY	isc00030	2	17	0.0132419	0.0273115	B7Q8A7|B7P0U8	http://www.genome.jp/kegg-bin/show_pathway?isc00030/isc:IscW_ISCW021522%09red/isc:IscW_ISCW000133%09red
Drug metabolism - other enzymes	KEGG PATHWAY	isc00983	2	22	0.0207347	0.0414695	B7PKN7|B7Q5H6	http://www.genome.jp/kegg-bin/show_pathway?isc00983/isc:IscW_ISCW018543%09red/isc:IscW_ISCW011368%09red
Ribosome	KEGG PATHWAY	isc03010	4	121	0.0293876	0.0570465	B7P4E0|B7P3T1|B7P7C7|B7PI93	http://www.genome.jp/kegg-bin/show_pathway?isc03010/isc:IscW_ISCW000095%09red/isc:IscW_ISCW017855%09red/isc:IscW_ISCW000392%09red/isc:IscW_ISCW001650%09red
Nicotinate and nicotinamide metabolism	KEGG PATHWAY	isc00760	2	37	0.0508646	0.095916	B7PCD1|B7PAY2	http://www.genome.jp/kegg-bin/show_pathway?isc00760/isc:IscW_ISCW002028%09red/isc:IscW_ISCW001976%09red
Ubiquitin mediated proteolysis	KEGG PATHWAY	isc04120	3	90	0.0558642	0.102418	B7P274|B7P908|B7PIF3	http://www.genome.jp/kegg-bin/show_pathway?isc04120/isc:IscW_ISCW001107%09red/isc:IscW_ISCW017102%09red/isc:IscW_ISCW004025%09red
Metabolism of xenobiotics by cytochrome P450	KEGG PATHWAY	isc00980	2	40	0.058052	0.103552	B7QLU2|B7PRA0	http://www.genome.jp/kegg-bin/show_pathway?isc00980/isc:IscW_ISCW014791%09red/isc:IscW_ISCW005805%09red
Glycerolipid metabolism	KEGG PATHWAY	isc00561	2	42	0.0630271	0.109468	B7PZG8|B7QIQ7	http://www.genome.jp/kegg-bin/show_pathway?isc00561/isc:IscW_ISCW020189%09red/isc:IscW_ISCW014613%09red
Inositol phosphate metabolism	KEGG PATHWAY	isc00562	2	45	0.0707473	0.119726	B7P3Q2|B7PG19	http://www.genome.jp/kegg-bin/show_pathway?isc00562/isc:IscW_ISCW018182%09red/isc:IscW_ISCW016535%09red
Synthesis and degradation of ketone bodies	KEGG PATHWAY	isc00072	1	9	0.0891601	0.147114	B7P8K3	http://www.genome.jp/kegg-bin/show_pathway?isc00072/isc:IscW_ISCW002707%09red
Glyoxylate and dicarboxylate metabolism	KEGG PATHWAY	isc00630	2	54	0.095557	0.153824	B7Q3I2|B7PH44	http://www.genome.jp/kegg-bin/show_pathway?isc00630/isc:IscW_ISCW009586%09red/isc:IscW_ISCW003528%09red
mRNA surveillance pathway	KEGG PATHWAY	isc03015	2	57	0.104308	0.163912	B7QER9|B7PU96	http://www.genome.jp/kegg-bin/show_pathway?isc03015/isc:IscW_ISCW013399%09red/isc:IscW_ISCW008442%09red
Peroxisome	KEGG PATHWAY	isc04146	3	123	0.112904	0.173295	B7PKN6|B7PFJ2|B7PCD2	http://www.genome.jp/kegg-bin/show_pathway?isc04146/isc:IscW_ISCW003975%09red/isc:IscW_ISCW018554%09red/isc:IscW_ISCW001977%09red
Pantothenate and CoA biosynthesis	KEGG PATHWAY	isc00770	1	13	0.122568	0.183852	B7Q5H6	http://www.genome.jp/kegg-bin/show_pathway?isc00770/isc:IscW_ISCW011368%09red
Biosynthesis of unsaturated fatty acids	KEGG PATHWAY	isc01040	1	14	0.130728	0.191735	B7PQP7	http://www.genome.jp/kegg-bin/show_pathway?isc01040/isc:IscW_ISCW005458%09red
Selenocompound metabolism	KEGG PATHWAY	isc00450	1	15	0.138812	0.199166	B7P2I9	http://www.genome.jp/kegg-bin/show_pathway?isc00450/isc:IscW_ISCW000849%09red
Fructose and mannose metabolism	KEGG PATHWAY	isc00051	1	17	0.154757	0.216311	B7QIG2	http://www.genome.jp/kegg-bin/show_pathway?isc00051/isc:IscW_ISCW014574%09red
Phagosome	KEGG PATHWAY	isc04145	2	74	0.157317	0.216311	B7QFX7|B7PGQ2	http://www.genome.jp/kegg-bin/show_pathway?isc04145/isc:IscW_ISCW021969%09red/isc:IscW_ISCW003709%09red
Pentose and glucuronate interconversions	KEGG PATHWAY	isc00040	1	22	0.193346	0.255217	B7QIQ7	http://www.genome.jp/kegg-bin/show_pathway?isc00040/isc:IscW_ISCW014613%09red
Terpenoid backbone biosynthesis	KEGG PATHWAY	isc00900	1	22	0.193346	0.255217	B7QIT6	http://www.genome.jp/kegg-bin/show_pathway?isc00900/isc:IscW_ISCW023301%09red
Galactose metabolism	KEGG PATHWAY	isc00052	1	23	0.200851	0.259925	B7Q8A7	http://www.genome.jp/kegg-bin/show_pathway?isc00052/isc:IscW_ISCW021522%09red
Starch and sucrose metabolism	KEGG PATHWAY	isc00500	1	24	0.208286	0.264364	B7Q8A7	http://www.genome.jp/kegg-bin/show_pathway?isc00500/isc:IscW_ISCW021522%09red
Dorso-ventral axis formation	KEGG PATHWAY	isc04320	1	26	0.222951	0.277638	B7PP73	http://www.genome.jp/kegg-bin/show_pathway?isc04320/isc:IscW_ISCW005428%09red
Glycerophospholipid metabolism	KEGG PATHWAY	isc00564	2	99	0.241504	0.295172	B7PKN6|B7QKE4	http://www.genome.jp/kegg-bin/show_pathway?isc00564/isc:IscW_ISCW023707%09red/isc:IscW_ISCW018554%09red
Other glycan degradation	KEGG PATHWAY	isc00511	1	35	0.28567	0.336682	B7PU88	http://www.genome.jp/kegg-bin/show_pathway?isc00511/isc:IscW_ISCW008434%09red
Arachidonic acid metabolism	KEGG PATHWAY	isc00590	1	35	0.28567	0.336682	B7QLU2	http://www.genome.jp/kegg-bin/show_pathway?isc00590/isc:IscW_ISCW014791%09red
Nucleotide excision repair	KEGG PATHWAY	isc03420	1	36	0.29232	0.338476	B7PIF3	http://www.genome.jp/kegg-bin/show_pathway?isc03420/isc:IscW_ISCW004025%09red
Alanine, aspartate and glutamate metabolism	KEGG PATHWAY	isc00250	1	43	0.337178	0.383685	B7P0M7	http://www.genome.jp/kegg-bin/show_pathway?isc00250/isc:IscW_ISCW015982%09red
ABC transporters	KEGG PATHWAY	isc02010	1	51	0.384989	0.430666	B7PPA3	http://www.genome.jp/kegg-bin/show_pathway?isc02010/isc:IscW_ISCW005908%09red
Drug metabolism - cytochrome P450	KEGG PATHWAY	isc00982	1	56	0.413112	0.454424	B7PRA0	http://www.genome.jp/kegg-bin/show_pathway?isc00982/isc:IscW_ISCW005805%09red
FoxO signaling pathway	KEGG PATHWAY	isc04068	1	62	0.445176	0.479403	B7PP73	http://www.genome.jp/kegg-bin/show_pathway?isc04068/isc:IscW_ISCW005428%09red
Phosphatidylinositol signaling system	KEGG PATHWAY	isc04070	1	63	0.450348	0.479403	B7P3Q2	http://www.genome.jp/kegg-bin/show_pathway?isc04070/isc:IscW_ISCW016535%09red
Ribosome biogenesis in eukaryotes	KEGG PATHWAY	isc03008	1	67	0.470561	0.492969	B7QIB6	http://www.genome.jp/kegg-bin/show_pathway?isc03008/isc:IscW_ISCW023654%09red
mTOR signaling pathway	KEGG PATHWAY	isc04150	1	84	0.548532	0.565674	B7PP73	http://www.genome.jp/kegg-bin/show_pathway?isc04150/isc:IscW_ISCW005428%09red
Spliceosome	KEGG PATHWAY	isc03040	1	111	0.649555	0.659548	B7QER9	http://www.genome.jp/kegg-bin/show_pathway?isc03040/isc:IscW_ISCW013399%09red
Lysosome	KEGG PATHWAY	isc04142	1	139	0.730608	0.730608	B7Q6V9	http://www.genome.jp/kegg-bin/show_pathway?isc04142/isc:IscW_ISCW011108%09red
