# Supplementary material for: Salivary gland proteome analysis of developing adult female Haemaphysalis longicornis ticks: molecular motor and TCA cycle-related proteins play an important role throughout development
Source: Parasit Vectors. 2019 Dec 30;12:613. doi: 10.1186/s13071-019-3864-2 (PMC6937756; doi:10.1186/s13071-019-3864-2)
Supplement: Supplementary file 9 — Additional file 9: Table S7. Raw data for the KEGG pathway enrichment analysis of differentially expressed proteins in Cluster 2. [file 13071_2019_3864_MOESM9_ESM.xlsx]

## Sheet: Table S7
Additional file 9: Table S7. Raw data for the KEGG pathway enrichment analysis of differentially expressed proteins in Cluster 2.
##Databases: KEGG PATHWAY
##Statistical test method: hypergeometric test / Fisher's exact test
##FDR correction method: Benjamini and Hochberg
##UniProtKB AC was changed from GI Number by ID Mapping(https://pir.georgetown.edu/pirwww/search/idmapping.shtml)
#Term	Database	ID	Input number	Background number	P-Value	Corrected P-Value	UniProtKB AC	Hyperlink
Metabolic pathways	KEGG PATHWAY	isc01100	12	985	0.000405053	0.0121516	B7P0L3|B7P150|B7PKR2|B7QLT1|B7PK21|B7Q1Y2|B7QF45|B7P592|B7PUL8|B7PV15|B7Q8N5|B7PPD6	http://www.genome.jp/kegg-bin/show_pathway?isc01100/isc:IscW_ISCW013963%09red/isc:IscW_ISCW011416%09red/isc:IscW_ISCW000162%09red/isc:IscW_ISCW007979%09red/isc:IscW_ISCW010101%09red/isc:IscW_ISCW022661%09red/isc:IscW_ISCW016469%09red/isc:IscW_ISCW005288%09red/isc:IscW_ISCW018715%09red/isc:IscW_ISCW004661%09red/isc:IscW_ISCW015613%09red/isc:IscW_ISCW019963%09red
Endocytosis	KEGG PATHWAY	isc04144	4	137	0.00214377	0.0225631	B7PSW5|B7P8S6|B7PJP8|B7Q5G4	http://www.genome.jp/kegg-bin/show_pathway?isc04144/isc:IscW_ISCW017663%09red/isc:IscW_ISCW021581%09red/isc:IscW_ISCW001963%09red/isc:IscW_ISCW019764%09red
Lysosome	KEGG PATHWAY	isc04142	4	139	0.00225631	0.0225631	B7Q6Z1|B7PK21|B7P3P0|B7Q8N5	http://www.genome.jp/kegg-bin/show_pathway?isc04142/isc:IscW_ISCW000078%09red/isc:IscW_ISCW004661%09red/isc:IscW_ISCW011416%09red/isc:IscW_ISCW011597%09red
Taurine and hypotaurine metabolism	KEGG PATHWAY	isc00430	2	23	0.0041348	0.031011	B7PPD6|B7PUL8	http://www.genome.jp/kegg-bin/show_pathway?isc00430/isc:IscW_ISCW005288%09red/isc:IscW_ISCW007979%09red
Glutathione metabolism	KEGG PATHWAY	isc00480	3	89	0.00537371	0.0322423	B7Q1Y2|B7PPD6|B7PUL8	http://www.genome.jp/kegg-bin/show_pathway?isc00480/isc:IscW_ISCW005288%09red/isc:IscW_ISCW010101%09red/isc:IscW_ISCW007979%09red
Other glycan degradation	KEGG PATHWAY	isc00511	2	35	0.00890992	0.0381854	B7PK21|B7QBK7	http://www.genome.jp/kegg-bin/show_pathway?isc00511/isc:IscW_ISCW004661%09red/isc:IscW_ISCW012070%09red
Arachidonic acid metabolism	KEGG PATHWAY	isc00590	2	35	0.00890992	0.0381854	B7PPD6|B7PUL8	http://www.genome.jp/kegg-bin/show_pathway?isc00590/isc:IscW_ISCW005288%09red/isc:IscW_ISCW007979%09red
Peroxisome	KEGG PATHWAY	isc04146	3	123	0.0126925	0.047597	B7P328|B7PRD2|B7QF45	http://www.genome.jp/kegg-bin/show_pathway?isc04146/isc:IscW_ISCW022661%09red/isc:IscW_ISCW007193%09red/isc:IscW_ISCW016585%09red
ABC transporters	KEGG PATHWAY	isc02010	2	51	0.0177204	0.059068	B7Q9Y3|B7QFI8	http://www.genome.jp/kegg-bin/show_pathway?isc02010/isc:IscW_ISCW021900%09red/isc:IscW_ISCW021257%09red
Sulfur metabolism	KEGG PATHWAY	isc00920	1	7	0.0303531	0.0910593	B7PRH6	http://www.genome.jp/kegg-bin/show_pathway?isc00920/isc:IscW_ISCW019663%09red
Pantothenate and CoA biosynthesis	KEGG PATHWAY	isc00770	1	13	0.0525192	0.143234	B7PHC3	http://www.genome.jp/kegg-bin/show_pathway?isc00770/isc:IscW_ISCW004822%09red
Folate biosynthesis	KEGG PATHWAY	isc00790	1	15	0.0597962	0.14361	B7P0L3	http://www.genome.jp/kegg-bin/show_pathway?isc00790/isc:IscW_ISCW000162%09red
Pentose phosphate pathway	KEGG PATHWAY	isc00030	1	17	0.067018	0.14361	B7Q1Y2	http://www.genome.jp/kegg-bin/show_pathway?isc00030/isc:IscW_ISCW010101%09red
Regulation of autophagy	KEGG PATHWAY	isc04140	1	17	0.067018	0.14361	B7PUM9	http://www.genome.jp/kegg-bin/show_pathway?isc04140/isc:IscW_ISCW008151%09red
SNARE interactions in vesicular transport	KEGG PATHWAY	isc04130	1	19	0.0741849	0.14837	B7PRM4	http://www.genome.jp/kegg-bin/show_pathway?isc04130/isc:IscW_ISCW007939%09red
Galactose metabolism	KEGG PATHWAY	isc00052	1	23	0.0883562	0.158755	B7Q8N5	http://www.genome.jp/kegg-bin/show_pathway?isc00052/isc:IscW_ISCW011416%09red
Starch and sucrose metabolism	KEGG PATHWAY	isc00500	1	24	0.0918655	0.158755	B7Q8N5	http://www.genome.jp/kegg-bin/show_pathway?isc00500/isc:IscW_ISCW011416%09red
Purine metabolism	KEGG PATHWAY	isc00230	2	133	0.0952533	0.158755	B7P150|B7P592	http://www.genome.jp/kegg-bin/show_pathway?isc00230/isc:IscW_ISCW016469%09red/isc:IscW_ISCW015613%09red
Nicotinate and nicotinamide metabolism	KEGG PATHWAY	isc00760	1	37	0.13629	0.204187	B7P150	http://www.genome.jp/kegg-bin/show_pathway?isc00760/isc:IscW_ISCW016469%09red
Sphingolipid metabolism	KEGG PATHWAY	isc00600	1	38	0.139617	0.204187	B7PK21	http://www.genome.jp/kegg-bin/show_pathway?isc00600/isc:IscW_ISCW004661%09red
Glycine, serine and threonine metabolism	KEGG PATHWAY	isc00260	1	39	0.142931	0.204187	B7PV15	http://www.genome.jp/kegg-bin/show_pathway?isc00260/isc:IscW_ISCW019963%09red
Alanine, aspartate and glutamate metabolism	KEGG PATHWAY	isc00250	1	43	0.156063	0.212813	B7P592	http://www.genome.jp/kegg-bin/show_pathway?isc00250/isc:IscW_ISCW015613%09red
Pyruvate metabolism	KEGG PATHWAY	isc00620	1	46	0.165781	0.216236	B7PV15	http://www.genome.jp/kegg-bin/show_pathway?isc00620/isc:IscW_ISCW019963%09red
Glyoxylate and dicarboxylate metabolism	KEGG PATHWAY	isc00630	1	54	0.191159	0.238949	B7PV15	http://www.genome.jp/kegg-bin/show_pathway?isc00630/isc:IscW_ISCW019963%09red
FoxO signaling pathway	KEGG PATHWAY	isc04068	1	62	0.215775	0.25893	B7P328	http://www.genome.jp/kegg-bin/show_pathway?isc04068/isc:IscW_ISCW016585%09red
Phagosome	KEGG PATHWAY	isc04145	1	74	0.251318	0.289983	B7PH43	http://www.genome.jp/kegg-bin/show_pathway?isc04145/isc:IscW_ISCW003527%09red
mTOR signaling pathway	KEGG PATHWAY	isc04150	1	84	0.279719	0.299699	B7QCU2	http://www.genome.jp/kegg-bin/show_pathway?isc04150/isc:IscW_ISCW011873%09red
Oxidative phosphorylation	KEGG PATHWAY	isc00190	1	84	0.279719	0.299699	B7QLT1	http://www.genome.jp/kegg-bin/show_pathway?isc00190/isc:IscW_ISCW013963%09red
Pyrimidine metabolism	KEGG PATHWAY	isc00240	1	93	0.304369	0.314864	B7P150	http://www.genome.jp/kegg-bin/show_pathway?isc00240/isc:IscW_ISCW016469%09red
Carbon metabolism	KEGG PATHWAY	isc01200	1	115	0.361171	0.361171	B7Q1Y2	http://www.genome.jp/kegg-bin/show_pathway?isc01200/isc:IscW_ISCW010101%09red
