# Supplementary material for: Salivary gland proteome analysis of developing adult female Haemaphysalis longicornis ticks: molecular motor and TCA cycle-related proteins play an important role throughout development
Source: Parasit Vectors. 2019 Dec 30;12:613. doi: 10.1186/s13071-019-3864-2 (PMC6937756; doi:10.1186/s13071-019-3864-2)
Supplement: Supplementary file 10 — Additional file 10: Table S8. Raw data for the KEGG pathway enrichment analysis of differentially expressed proteins in Cluster 3. [file 13071_2019_3864_MOESM10_ESM.xlsx]

## Sheet: Table S8
Additional file 10: Table S8. Raw data for the KEGG pathway enrichment analysis of differentially expressed proteins in Cluster 3.
##Databases: KEGG PATHWAY
##Statistical test method: hypergeometric test / Fisher's exact test
##FDR correction method: Benjamini and Hochberg
##UniProtKB AC was changed from GI Number by ID Mapping(https://pir.georgetown.edu/pirwww/search/idmapping.shtml)
#Term	Database	ID	Input number	Background number	P-Value	Corrected P-Value	UniProtKB AC	Hyperlink
RNA transport	KEGG PATHWAY	isc03013	7	121	1.61243e-06	3.54734e-05	B7QKX8|B7PSH3|B7PKS5|B7PAG0|B7P6T1|B7P3N5|B7PTD8	http://www.genome.jp/kegg-bin/show_pathway?isc03013/isc:IscW_ISCW001860%09red/isc:IscW_ISCW013985%09red/isc:IscW_ISCW019483%09red/isc:IscW_ISCW019799%09red/isc:IscW_ISCW005364%09red/isc:IscW_ISCW015975%09red/isc:IscW_ISCW000204%09red
mRNA surveillance pathway	KEGG PATHWAY	isc03015	4	57	0.000154563	0.00170019	B7PSH3|B7PAG0|B7PPS9|B7Q2V7	http://www.genome.jp/kegg-bin/show_pathway?isc03015/isc:IscW_ISCW001860%09red/isc:IscW_ISCW020590%09red/isc:IscW_ISCW006578%09red/isc:IscW_ISCW019483%09red
Ribosome biogenesis in eukaryotes	KEGG PATHWAY	isc03008	3	67	0.00370696	0.0271843	B7PT76|B7Q8P8|B7PTB3	http://www.genome.jp/kegg-bin/show_pathway?isc03008/isc:IscW_ISCW019504%09red/isc:IscW_ISCW021602%09red/isc:IscW_ISCW019324%09red
ECM-receptor interaction	KEGG PATHWAY	isc04512	1	13	0.0602348	0.196889	B7QHE0	http://www.genome.jp/kegg-bin/show_pathway?isc04512/isc:IscW_ISCW014125%09red
Porphyrin and chlorophyll metabolism	KEGG PATHWAY	isc00860	1	13	0.0602348	0.196889	B7PJY6	http://www.genome.jp/kegg-bin/show_pathway?isc00860/isc:IscW_ISCW003581%09red
Ascorbate and aldarate metabolism	KEGG PATHWAY	isc00053	1	15	0.0685416	0.196889	B7QF77	http://www.genome.jp/kegg-bin/show_pathway?isc00053/isc:IscW_ISCW022358%09red
Glycosphingolipid biosynthesis - globo series	KEGG PATHWAY	isc00603	1	16	0.0726677	0.196889	B7PDZ5	http://www.genome.jp/kegg-bin/show_pathway?isc00603/isc:IscW_ISCW018185%09red
Pentose phosphate pathway	KEGG PATHWAY	isc00030	1	17	0.0767757	0.196889	B7QF77	http://www.genome.jp/kegg-bin/show_pathway?isc00030/isc:IscW_ISCW022358%09red
alpha-Linolenic acid metabolism	KEGG PATHWAY	isc00592	1	19	0.0849379	0.196889	B7QGM6	http://www.genome.jp/kegg-bin/show_pathway?isc00592/isc:IscW_ISCW014959%09red
Spliceosome	KEGG PATHWAY	isc03040	2	111	0.0894951	0.196889	B7PAG0|B7PYH0	http://www.genome.jp/kegg-bin/show_pathway?isc03040/isc:IscW_ISCW001860%09red/isc:IscW_ISCW010321%09red
Ribosome	KEGG PATHWAY	isc03010	2	121	0.103207	0.199831	B7PQC5|B7PXW1	http://www.genome.jp/kegg-bin/show_pathway?isc03010/isc:IscW_ISCW020696%09red/isc:IscW_ISCW006538%09red
Base excision repair	KEGG PATHWAY	isc03410	1	25	0.108999	0.199831	B7P950	http://www.genome.jp/kegg-bin/show_pathway?isc03410/isc:IscW_ISCW017350%09red
Ether lipid metabolism	KEGG PATHWAY	isc00565	1	29	0.12469	0.211014	B7QGM6	http://www.genome.jp/kegg-bin/show_pathway?isc00565/isc:IscW_ISCW014959%09red
Proteasome	KEGG PATHWAY	isc03050	1	32	0.136279	0.214153	B7Q0A9	http://www.genome.jp/kegg-bin/show_pathway?isc03050/isc:IscW_ISCW008803%09red
Arachidonic acid metabolism	KEGG PATHWAY	isc00590	1	35	0.147717	0.216651	B7QGM6	http://www.genome.jp/kegg-bin/show_pathway?isc00590/isc:IscW_ISCW014959%09red
FoxO signaling pathway	KEGG PATHWAY	isc04068	1	62	0.244139	0.335692	B7P5K0	http://www.genome.jp/kegg-bin/show_pathway?isc04068/isc:IscW_ISCW001721%09red
Ubiquitin mediated proteolysis	KEGG PATHWAY	isc04120	1	90	0.332739	0.430604	B7PDP5	http://www.genome.jp/kegg-bin/show_pathway?isc04120/isc:IscW_ISCW002622%09red
Glycerophospholipid metabolism	KEGG PATHWAY	isc00564	1	99	0.358974	0.438746	B7QGM6	http://www.genome.jp/kegg-bin/show_pathway?isc00564/isc:IscW_ISCW014959%09red
Carbon metabolism	KEGG PATHWAY	isc01200	1	115	0.403118	0.466769	B7QF77	http://www.genome.jp/kegg-bin/show_pathway?isc01200/isc:IscW_ISCW022358%09red
Endocytosis	KEGG PATHWAY	isc04144	1	137	0.458946	0.485841	B7QFF0	http://www.genome.jp/kegg-bin/show_pathway?isc04144/isc:IscW_ISCW013340%09red
Lysosome	KEGG PATHWAY	isc04142	1	139	0.463758	0.485841	B7PDZ5	http://www.genome.jp/kegg-bin/show_pathway?isc04142/isc:IscW_ISCW018185%09red
Metabolic pathways	KEGG PATHWAY	isc01100	2	985	0.936871	0.936871	B7QGM6|B7QF77	http://www.genome.jp/kegg-bin/show_pathway?isc01100/isc:IscW_ISCW022358%09red/isc:IscW_ISCW014959%09red
