# Supplementary material for: Salivary gland proteome analysis of developing adult female Haemaphysalis longicornis ticks: molecular motor and TCA cycle-related proteins play an important role throughout development
Source: Parasit Vectors. 2019 Dec 30;12:613. doi: 10.1186/s13071-019-3864-2 (PMC6937756; doi:10.1186/s13071-019-3864-2)
Supplement: Supplementary file 11 — Additional file 11: Table S9. Raw data for the KEGG pathway enrichment analysis of differentially expressed proteins in Cluster 4. [file 13071_2019_3864_MOESM11_ESM.xlsx]

## Sheet: Table S9
Additional file 11: Table S9. Raw data for the KEGG pathway enrichment analysis of differentially expressed proteins in Cluster 4.
##Databases: KEGG PATHWAY
##Statistical test method: hypergeometric test / Fisher's exact test
##FDR correction method: Benjamini and Hochberg
##UniProtKB AC was changed from GI Number by ID Mapping(https://pir.georgetown.edu/pirwww/search/idmapping.shtml)
#Term	Database	ID	Input number	Background number	P-Value	Corrected P-Value	UniProtKB AC	Hyperlink
Ribosome	KEGG PATHWAY	isc03010	5	121	0.000111191	0.00166787	Q4PM30|B7PFQ0|Q4PM10|B7QKS6|B7QAB5	http://www.genome.jp/kegg-bin/show_pathway?isc03010/isc:IscW_ISCW005008%09red/isc:IscW_ISCW020743%09red/isc:IscW_ISCW021924%09red/isc:IscW_ISCW023299%09red/isc:IscW_ISCW013810%09red
RNA transport	KEGG PATHWAY	isc03013	3	121	0.0113484	0.0588663	B7QMM9|B7P6T0|B7Q8P7	http://www.genome.jp/kegg-bin/show_pathway?isc03013/isc:IscW_ISCW000203%09red/isc:IscW_ISCW015303%09red/isc:IscW_ISCW021601%09red
Protein processing in endoplasmic reticulum	KEGG PATHWAY	isc04141	3	132	0.0142515	0.0588663	B7Q4C2|B7PEL3|B7QMI9	http://www.genome.jp/kegg-bin/show_pathway?isc04141/isc:IscW_ISCW017698%09red/isc:IscW_ISCW021534%09red/isc:IscW_ISCW014037%09red
Endocytosis	KEGG PATHWAY	isc04144	3	137	0.0156977	0.0588663	B7Q1G0|B7PT90|B7P710	http://www.genome.jp/kegg-bin/show_pathway?isc04144/isc:IscW_ISCW008485%09red/isc:IscW_ISCW000499%09red/isc:IscW_ISCW020520%09red
Pyrimidine metabolism	KEGG PATHWAY	isc00240	2	93	0.0494942	0.132212	B7PIB2|B7Q668	http://www.genome.jp/kegg-bin/show_pathway?isc00240/isc:IscW_ISCW021273%09red/isc:IscW_ISCW004719%09red
Pentose phosphate pathway	KEGG PATHWAY	isc00030	1	17	0.0653811	0.132212	B7QCM5	http://www.genome.jp/kegg-bin/show_pathway?isc00030/isc:IscW_ISCW012092%09red
Spliceosome	KEGG PATHWAY	isc03040	2	111	0.0672185	0.132212	B7QEV8|B7QLK2	http://www.genome.jp/kegg-bin/show_pathway?isc03040/isc:IscW_ISCW022841%09red/isc:IscW_ISCW015022%09red
SNARE interactions in vesicular transport	KEGG PATHWAY	isc04130	1	19	0.0723799	0.132212	B7PXC5	http://www.genome.jp/kegg-bin/show_pathway?isc04130/isc:IscW_ISCW020319%09red
Protein export	KEGG PATHWAY	isc03060	1	21	0.079327	0.132212	B7QMI9	http://www.genome.jp/kegg-bin/show_pathway?isc03060/isc:IscW_ISCW014037%09red
Purine metabolism	KEGG PATHWAY	isc00230	2	133	0.0912307	0.136175	B7PIB2|B7PJJ3	http://www.genome.jp/kegg-bin/show_pathway?isc00230/isc:IscW_ISCW005182%09red/isc:IscW_ISCW004719%09red
RNA polymerase	KEGG PATHWAY	isc03020	1	27	0.0998616	0.136175	B7PIB2	http://www.genome.jp/kegg-bin/show_pathway?isc03020/isc:IscW_ISCW004719%09red
Biosynthesis of amino acids	KEGG PATHWAY	isc01230	1	57	0.195945	0.244932	B7QCM5	http://www.genome.jp/kegg-bin/show_pathway?isc01230/isc:IscW_ISCW012092%09red
Phagosome	KEGG PATHWAY	isc04145	1	74	0.245823	0.283642	B7QMI9	http://www.genome.jp/kegg-bin/show_pathway?isc04145/isc:IscW_ISCW014037%09red
Carbon metabolism	KEGG PATHWAY	isc01200	1	115	0.353897	0.379175	B7QCM5	http://www.genome.jp/kegg-bin/show_pathway?isc01200/isc:IscW_ISCW012092%09red
Metabolic pathways	KEGG PATHWAY	isc01100	3	985	0.722669	0.722669	B7Q668|B7PJJ3|B7QCM5	http://www.genome.jp/kegg-bin/show_pathway?isc01100/isc:IscW_ISCW005182%09red/isc:IscW_ISCW021273%09red/isc:IscW_ISCW012092%09red
