# Supplementary material for: Salivary gland proteome analysis of developing adult female Haemaphysalis longicornis ticks: molecular motor and TCA cycle-related proteins play an important role throughout development
Source: Parasit Vectors. 2019 Dec 30;12:613. doi: 10.1186/s13071-019-3864-2 (PMC6937756; doi:10.1186/s13071-019-3864-2)
Supplement: Supplementary file 12 — Additional file 12: Table S10. Raw data for the KEGG pathway enrichment analysis of differentially expressed proteins in Cluster 5 [file 13071_2019_3864_MOESM12_ESM.xlsx]

## Sheet: Table S10
Additional file 12: Table S10. Raw data for the KEGG pathway enrichment analysis of differentially expressed proteins in Cluster 5.
##Databases: KEGG PATHWAY
##Statistical test method: hypergeometric test / Fisher's exact test
##FDR correction method: Benjamini and Hochberg
##UniProtKB AC was changed from GI Number by ID Mapping(https://pir.georgetown.edu/pirwww/search/idmapping.shtml)
#Term	Database	ID	Input number	Background number	P-Value	Corrected P-Value	UniProtKB AC	Hyperlink
Protein processing in endoplasmic reticulum	KEGG PATHWAY	isc04141	19	132	2.02218e-19	7.07762e-18	B7P7A5|B7PA09|B7QNL6|B7PJA9|B7QB86|B7QB87|B7PYE7|B7PPI3|B7QEE0|B7P488|B7PE37|B7QC85|B7PJP4|B7QDE7|B7P6D4|B7P364|B7QGL1|B7PTN0|B7PNU9	http://www.genome.jp/kegg-bin/show_pathway?isc04141/isc:IscW_ISCW017658%09red/isc:IscW_ISCW005017%09red/isc:IscW_ISCW018425%09red/isc:IscW_ISCW022062%09red/isc:IscW_ISCW022061%09red/isc:IscW_ISCW023171%09red/isc:IscW_ISCW008339%09red/isc:IscW_ISCW004613%09red/isc:IscW_ISCW022122%09red/isc:IscW_ISCW016170%09red/isc:IscW_ISCW023884%09red/isc:IscW_ISCW022766%09red/isc:IscW_ISCW018779%09red/isc:IscW_…
N-Glycan biosynthesis	KEGG PATHWAY	isc00510	8	46	1.97836e-09	3.46213e-08	B7P7A5|B7PF17|B7QB86|B7PZ37|B7P488|B7PE37|B7QDE7|B7PJP4	http://www.genome.jp/kegg-bin/show_pathway?isc00510/isc:IscW_ISCW017658%09red/isc:IscW_ISCW022061%09red/isc:IscW_ISCW022122%09red/isc:IscW_ISCW005017%09red/isc:IscW_ISCW016170%09red/isc:IscW_ISCW024010%09red/isc:IscW_ISCW009302%09red/isc:IscW_ISCW018027%09red
Aminoacyl-tRNA biosynthesis	KEGG PATHWAY	isc00970	7	46	4.80022e-08	5.60025e-07	B7PNE2|B7PQS1|B7QDL0|B7PAR2|B7P8Y4|B7QAM0|B7PFM8	http://www.genome.jp/kegg-bin/show_pathway?isc00970/isc:IscW_ISCW017581%09red/isc:IscW_ISCW012932%09red/isc:IscW_ISCW018574%09red/isc:IscW_ISCW013321%09red/isc:IscW_ISCW017452%09red/isc:IscW_ISCW018842%09red/isc:IscW_ISCW016786%09red
Metabolic pathways	KEGG PATHWAY	isc01100	22	985	4.89082e-07	4.27946e-06	B7P7A5|B7QKY7|B7P7E4|B7Q1G1|B7P3J8|B7P488|B7P746|B7P620|B7QB86|B7PZ37|B7QDE7|B7PTD3|B7Q0D8|B7QD13|B7Q3F4|B7P4N1|B7QHX0|B7PF17|B7QI08|B7PEW1|B7PE37|B7PJP4	http://www.genome.jp/kegg-bin/show_pathway?isc01100/isc:IscW_ISCW000555%09red/isc:IscW_ISCW000413%09red/isc:IscW_ISCW005017%09red/isc:IscW_ISCW009302%09red/isc:IscW_ISCW001227%09red/isc:IscW_ISCW017658%09red/isc:IscW_ISCW023752%09red/isc:IscW_ISCW022983%09red/isc:IscW_ISCW024010%09red/isc:IscW_ISCW019794%09red/isc:IscW_ISCW018027%09red/isc:IscW_ISCW017835%09red/isc:IscW_ISCW022061%09red/isc:IscW_…
Protein export	KEGG PATHWAY	isc03060	4	21	1.89048e-05	0.000132333	Q4PLZ7|B7P7M2|B7PTN0|B7PKX3	http://www.genome.jp/kegg-bin/show_pathway?isc03060/isc:IscW_ISCW017299%09red/isc:IscW_ISCW008339%09red/isc:IscW_ISCW018956%09red/isc:IscW_ISCW016779%09red
Ribosome	KEGG PATHWAY	isc03010	6	121	0.000176443	0.00102925	Q4PM27|B7PEA9|B7P5Y2|Q4PMB5|B7Q1G3|B7QLZ5	http://www.genome.jp/kegg-bin/show_pathway?isc03010/isc:IscW_ISCW017543%09red/isc:IscW_ISCW020525%09red/isc:IscW_ISCW023083%09red/isc:IscW_ISCW000476%09red/isc:IscW_ISCW003489%09red/isc:IscW_ISCW000884%09red
Oxidative phosphorylation	KEGG PATHWAY	isc00190	5	84	0.000279633	0.00139816	B7QI08|B7QKY7|B7P620|B7PEW1|B7P7E4	http://www.genome.jp/kegg-bin/show_pathway?isc00190/isc:IscW_ISCW017835%09red/isc:IscW_ISCW022983%09red/isc:IscW_ISCW000962%09red/isc:IscW_ISCW000555%09red/isc:IscW_ISCW014272%09red
Sulfur metabolism	KEGG PATHWAY	isc00920	2	7	0.00144569	0.0063249	B7P3J8|B7PTD3	http://www.genome.jp/kegg-bin/show_pathway?isc00920/isc:IscW_ISCW000413%09red/isc:IscW_ISCW019794%09red
Selenocompound metabolism	KEGG PATHWAY	isc00450	2	15	0.00527993	0.020533	B7P3J8|B7PAR2	http://www.genome.jp/kegg-bin/show_pathway?isc00450/isc:IscW_ISCW000413%09red/isc:IscW_ISCW017452%09red
mRNA surveillance pathway	KEGG PATHWAY	isc03015	3	57	0.00688434	0.0236841	B7PZ74|B7QCK3|B7PLA6	http://www.genome.jp/kegg-bin/show_pathway?isc03015/isc:IscW_ISCW011989%09red/isc:IscW_ISCW018746%09red/isc:IscW_ISCW010285%09red
Carbon metabolism	KEGG PATHWAY	isc01200	4	115	0.00744357	0.0236841	B7QHX0|B7QD13|B7P620|B7Q1G1	http://www.genome.jp/kegg-bin/show_pathway?isc01200/isc:IscW_ISCW022174%09red/isc:IscW_ISCW023752%09red/isc:IscW_ISCW020522%09red/isc:IscW_ISCW000555%09red
RNA transport	KEGG PATHWAY	isc03013	4	121	0.00882068	0.025727	B7PZ74|B7P2T8|B7PYZ6|B7Q362	http://www.genome.jp/kegg-bin/show_pathway?isc03013/isc:IscW_ISCW009510%09red/isc:IscW_ISCW008595%09red/isc:IscW_ISCW001816%09red/isc:IscW_ISCW010285%09red
Ubiquitin mediated proteolysis	KEGG PATHWAY	isc04120	3	90	0.0223975	0.060301	B7QAW7|B7QB87|B7P7Y0	http://www.genome.jp/kegg-bin/show_pathway?isc04120/isc:IscW_ISCW012014%09red/isc:IscW_ISCW017072%09red/isc:IscW_ISCW022062%09red
Glycolysis / Gluconeogenesis	KEGG PATHWAY	isc00010	2	37	0.0262322	0.0655805	B7QHX0|B7QD13	http://www.genome.jp/kegg-bin/show_pathway?isc00010/isc:IscW_ISCW022174%09red/isc:IscW_ISCW023752%09red
Metabolism of xenobiotics by cytochrome P450	KEGG PATHWAY	isc00980	2	40	0.0301017	0.0702372	B7QD13|B7Q4J7	http://www.genome.jp/kegg-bin/show_pathway?isc00980/isc:IscW_ISCW022174%09red/isc:IscW_ISCW021287%09red
Drug metabolism - cytochrome P450	KEGG PATHWAY	isc00982	2	56	0.0540819	0.118304	B7QD13|B7Q4J7	http://www.genome.jp/kegg-bin/show_pathway?isc00982/isc:IscW_ISCW022174%09red/isc:IscW_ISCW021287%09red
Mucin type O-Glycan biosynthesis	KEGG PATHWAY	isc00512	1	11	0.0747987	0.153997	B7Q3F4	http://www.genome.jp/kegg-bin/show_pathway?isc00512/isc:IscW_ISCW008981%09red
Pantothenate and CoA biosynthesis	KEGG PATHWAY	isc00770	1	13	0.0867135	0.16861	B7P746	http://www.genome.jp/kegg-bin/show_pathway?isc00770/isc:IscW_ISCW001227%09red
Retinol metabolism	KEGG PATHWAY	isc00830	1	17	0.110088	0.192654	B7QD13	http://www.genome.jp/kegg-bin/show_pathway?isc00830/isc:IscW_ISCW022174%09red
Tyrosine metabolism	KEGG PATHWAY	isc00350	1	17	0.110088	0.192654	B7QD13	http://www.genome.jp/kegg-bin/show_pathway?isc00350/isc:IscW_ISCW022174%09red
SNARE interactions in vesicular transport	KEGG PATHWAY	isc04130	1	19	0.121552	0.202587	B7P4P6	http://www.genome.jp/kegg-bin/show_pathway?isc04130/isc:IscW_ISCW001286%09red
Fatty acid degradation	KEGG PATHWAY	isc00071	1	32	0.192575	0.281864	B7QD13	http://www.genome.jp/kegg-bin/show_pathway?isc00071/isc:IscW_ISCW022174%09red
Propanoate metabolism	KEGG PATHWAY	isc00640	1	32	0.192575	0.281864	B7Q1G1	http://www.genome.jp/kegg-bin/show_pathway?isc00640/isc:IscW_ISCW020522%09red
Peroxisome	KEGG PATHWAY	isc04146	2	123	0.193278	0.281864	B7QNU0|B7Q8W6	http://www.genome.jp/kegg-bin/show_pathway?isc04146/isc:IscW_ISCW010532%09red/isc:IscW_ISCW023956%09red
Citrate cycle (TCA cycle)	KEGG PATHWAY	isc00020	1	35	0.208138	0.291393	B7P620	http://www.genome.jp/kegg-bin/show_pathway?isc00020/isc:IscW_ISCW000555%09red
Inositol phosphate metabolism	KEGG PATHWAY	isc00562	1	45	0.257896	0.340261	B7PTD3	http://www.genome.jp/kegg-bin/show_pathway?isc00562/isc:IscW_ISCW019794%09red
RNA degradation	KEGG PATHWAY	isc03018	1	47	0.267468	0.340261	B7PVL7	http://www.genome.jp/kegg-bin/show_pathway?isc03018/isc:IscW_ISCW008108%09red
Valine, leucine and isoleucine degradation	KEGG PATHWAY	isc00280	1	48	0.272209	0.340261	B7Q1G1	http://www.genome.jp/kegg-bin/show_pathway?isc00280/isc:IscW_ISCW020522%09red
Glyoxylate and dicarboxylate metabolism	KEGG PATHWAY	isc00630	1	54	0.300018	0.36209	B7Q1G1	http://www.genome.jp/kegg-bin/show_pathway?isc00630/isc:IscW_ISCW020522%09red
Phosphatidylinositol signaling system	KEGG PATHWAY	isc04070	1	63	0.339766	0.396393	B7PTD3	http://www.genome.jp/kegg-bin/show_pathway?isc04070/isc:IscW_ISCW019794%09red
Arginine and proline metabolism	KEGG PATHWAY	isc00330	1	66	0.352511	0.397996	B7P4N1	http://www.genome.jp/kegg-bin/show_pathway?isc00330/isc:IscW_ISCW000787%09red
Glutathione metabolism	KEGG PATHWAY	isc00480	1	89	0.442443	0.483922	B7Q4J7	http://www.genome.jp/kegg-bin/show_pathway?isc00480/isc:IscW_ISCW021287%09red
Pyrimidine metabolism	KEGG PATHWAY	isc00240	1	93	0.456765	0.484448	B7Q0D8	http://www.genome.jp/kegg-bin/show_pathway?isc00240/isc:IscW_ISCW020200%09red
Spliceosome	KEGG PATHWAY	isc03040	1	111	0.516829	0.532029	B7Q0R9	http://www.genome.jp/kegg-bin/show_pathway?isc03040/isc:IscW_ISCW010217%09red
Purine metabolism	KEGG PATHWAY	isc00230	1	133	0.581355	0.581355	B7P3J8	http://www.genome.jp/kegg-bin/show_pathway?isc00230/isc:IscW_ISCW000413%09red
