# Supplementary material for: Salivary gland proteome analysis of developing adult female Haemaphysalis longicornis ticks: molecular motor and TCA cycle-related proteins play an important role throughout development
Source: Parasit Vectors. 2019 Dec 30;12:613. doi: 10.1186/s13071-019-3864-2 (PMC6937756; doi:10.1186/s13071-019-3864-2)
Supplement: Supplementary file 13 — Additional file 13: Table S11. Cq values of the RT-qPCR for 4 mRNA in 4 different stages. [file 13071_2019_3864_MOESM13_ESM.xlsx]

## Sheet: Table S11
Additional file 13: Table S11. Cq values of the RT-qPCR for 4 mRNA in 4 different stages.
	unfed	partially fed	semi-engorged	engorged			unfed	partially fed	semi-engorged	engorged
Dynein	29.0967	29.4133	29.9033	29.21		Kinesin	35.1233	33.78	35.1167	32.3567
	29.6933	29.9933	30.0367	29.5333			35.3567	34.1533	34.8633	32.5433
	29.0533	29.7933	29.4067	29.1167			35.2367	33.8933	34.4067	32.45
Actin	31.72	32.6767	33.55	32.3667		Actin	31.87	30.8033	34.06	30.89
	31.6033	32.53	33.0267	32.35			31.9467	30.6867	33.7567	31.13
	31.42	32.6	33.0867	32.0967			32.0467	30.8567	33.38	30.99
	unfed	partially fed	semi-engorged	engorged			unfed	partially fed	semi-engorged	engorged
Isocitrate dehydrogenase	31.0833	31.37	31.8233	31.35		Citrate synthase	31.7633	32.6	32.2933	32.0033
	31.4233	31.51	32.0167	31.39			32.0967	32.46	32.8567	32.3667
	32.0067	32.2833	32.36	31.96			32.01	32.6533	32.98	32.26
Actin	32.46	33.22	34.2533	33.61		Actin	31.72	32.2067	32.66	31.9933
	32.47	33.3833	34.07	33.3667			31.6033	32.53	33.0267	32.35
	32.65	33.55	34.2533	33.4633			31.42	32.7233	33.0867	32.0967
Where applicable in this table the value is mean of three technical repeats.
