# Supplementary material for: Salivary gland proteome analysis of developing adult female Haemaphysalis longicornis ticks: molecular motor and TCA cycle-related proteins play an important role throughout development
Source: Parasit Vectors. 2019 Dec 30;12:613. doi: 10.1186/s13071-019-3864-2 (PMC6937756; doi:10.1186/s13071-019-3864-2)
Supplement: Supplementary file 14 — Additional file 14: Table S12. Cq values of the RT-qPCR in the salivary glands of female ticks. [file 13071_2019_3864_MOESM14_ESM.xlsx]

## Sheet: Table S12
Additional file 14: Table S12. Cq values of the RT-qPCR in the salivary glands of female ticks.
	Control	Sample			Control	Sample
Dynein	25.79	28.85		Kinesin	26.06	28.89
	26.15	28.42			26.31	28.82
	25.77	28.34			26.23	28.47
Actin	25.69	25.85		Actin	26.61	26.29
	25.71	26.16			26.64	26.04
	25.62	26.09			26.15	26.51
	Control	Sample			Control	Sample
Isocitrate dehydrogenase	27.12	27.92		Citrate synthase	27.27	28.98
	26.73	28.38			26.67	29.67
	27.31	27.89			27.21	29.11
Actin	26.91	26.13		Actin	25.89	25.84
	27.39	25.75			26.63	25.07
	26.94	26.07			25.92	25.26
Where applicable in this table the value is mean of three technical repeats.
