# Supplementary material for: Salivary gland proteome analysis of developing adult female Haemaphysalis longicornis ticks: molecular motor and TCA cycle-related proteins play an important role throughout development
Source: Parasit Vectors. 2019 Dec 30;12:613. doi: 10.1186/s13071-019-3864-2 (PMC6937756; doi:10.1186/s13071-019-3864-2)
Supplement: Supplementary file 15 — Additional file 15: Table S13. Cq values of the RT-qPCR in the whole female ticks. [file 13071_2019_3864_MOESM15_ESM.xlsx]

## Sheet: Table S13
Additional file 15: Table S13. Cq values of the RT-qPCR in the whole female ticks.
	Control	Sample			Control	Sample
Dynein	25.73	28.95		Kinesin	27.08	29.57
	26.03	28.46			27.47	29.72
	26.16	28.87			27.55	29.47
Actin	25.62	25.44		Actin	25.85	25.18
	25.16	25.77			26.34	25.04
	25.13	25.41			25.84	25.67
	Control	Sample			Control	Sample
Isocitrate dehydrogenase	27.65	28.32		Citrate synthase	26.89	28.08
	27.26	28.27			26.34	28.91
	27.49	27.82			26.65	28.45
Actin	26.33	25.59		Actin	26.22	25.25
	26.64	25.27			26.83	24.87
	26.71	25.56			26.21	25.1
Where applicable in this table the value is mean of three technical repeats.
